# Supplementary material for: Estimating the economic effect of harm associated with high risk prescribing of oral non-steroidal anti-inflammatory drugs in England: population based cohort and economic modelling study
Source: BMJ. 2024 Jul 24;386:e077880. doi: 10.1136/bmj-2023-077880 (PMC11268384; doi:10.1136/bmj-2023-077880)
Supplement: Supplementary file 1 — Web appendix: Harm calculations of non-steroidal anti-inflammatory drugs [file came077880.ww1.xlsm]

## Sheet: Intro
				Camacho et al. (2024) Harms of hazardous prescribing of NSAIDs
					This model accompanies the publication:
					Camacho et al. Estimating the economic effect of harm associated with high risk prescribing of oral
					non-steroidal anti-inflammatory drugs in England: population based cohort and economic modelling study.
					BMJ 2024;385:e077880
					http://dx.doi.org/10.1136/bmj-2023-077880
							This work is licensed under										CC BY-NC-SA 4.0						In summary:
							You are free to:
							* Share — copy and redistribute the material in any medium or format
							* Adapt — remix, transform, and build upon the material
							The licensor cannot revoke these freedoms as long as you follow the license terms.
							* Attribution — You must give appropriate credit, provide a link to the license, and indicate if
							changes were made. You may do so in any reasonable manner, but not in any way that suggests the
							licensor endorses you or your use.
							* NonCommercial — You may not use the material for commercial purposes.
							* ShareAlike — If you remix, transform, or build upon the material, you must distribute your
							contributions under the same license as the original.
							* No additional restrictions — You may not apply legal terms or technological measures that
							legally restrict others from doing anything the license permits.
					The model should be reviewed in conjunction with the full technical report, which can be found in
					the published paper and Appendix 2 of its supplementary material.
					Please note:
					* Using this model requires relevant technical expertise
					* This workbook has not been protected; care must be taken not to overtype formulae on which it relies.
					* Model inputs do not have data-entry restrictions; be aware that it may be possible to enter values
					outside the range that will work in the model.
					* This model has been developed in Excel365, making extensive use of =LET() and =LAMBDA() functions.
					It is unlikely to work in earlier versions of Excel.
					* The probabilistic results in this workbook do not exactly match those reported in the paper. This
					is because we have saved it with a limited number of probabilistic iterations to reduce file-size,
					and random number streams cannot be seeded, using the Excel =RAND() function on which this workbook
					relies.

## Sheet: Settings >>>
				Camacho et al. (2024) Harms of hazardous prescribing of NSAIDs
					The following worksheets contain all settings for the model
					* 'MasterLists' is a repository specifiying indicators and states used throughout the calculations
					* 'Parameters' contains all inputs to the analyses
						- The horizontal arrangement of the worksheet is as follows:
							o Data extracted from primary sources are given in columns Q:X, with sources noted in column Y
							o Parameters for probabilistic analysis are given in columns Z:AF
						- The vertical arrangement of the worksheet is as follows:
							o The top section (rows 4:113) contains parameters and settings that apply across all queries
							o Rows 114:166 contains parameters and settings that apply across all queries with
							gastrointestinal outcomes
							o Rows 167:245 contains parameters and settings for queries A & B
							o Rows 246:450 contains parameters and settings for query C
							o Rows 451:735 contains parameters and settings for query D
							o Rows 736:1085 contains parameters and settings for query E
							o The bottom section (rows 1086:1192) contains parameters, settings, and calculations for scaling
							up to expected impact across the population of England

## Sheet: MasterLists
				Camacho et al. (2024) Harms of hazardous prescribing of NSAIDs
					Queries					Strategies		States (A&B)		States (C)			States (D)		States (E)
					Indicator	HPE	Popn	Query		Total number of strategies:		Total number of states:		Total number of states:			Total number of states:		Total number of states:
					A	No gastroprotection	NSAIDs in people >65	A: No gastroprotection - NSAIDs in people >65		2		10		13			9		12
					B	No gastroprotection	NSAIDs in people with ulcer history	B: No gastroprotection - NSAIDs in people with ulcer history		Strategy names		Strategy names		Strategy names	Abbrev		Strategy names		State names
			1		C	NSAIDs	DOAC/warfarin	C: NSAIDs - DOAC/warfarin		HPE		Well no HPE		Well no HPE	W.noHPE		HF no HPE		No event no NSAID
			2		D	NSAIDs	HF	D: NSAIDs - HF		No HPE		Well with HPE		Well with HPE	W.wHPE		PCE no HPE		No event + NSAID
			3		E	NSAIDs	CKD	E: NSAIDs - CKD				GI discomfort		GI discomfort	GID		SCE no HPE		Primary care AKI
			4		Expected harm in England	query A	NSAIDs in people >65	Expected harm in England: query A				Unresolved GI discomfort		Unresolved GI discomfort	GID.un		HF w HPE		Secondary care AKI (no RRT)
			5		Expected harm in England	query B	NSAIDs in people with ulcer history	Expected harm in England: query B				Symptomatic ulcer		Symptomatic ulcer	SU		PCE w HPE		Secondary care AKI (with RRT)
			6		Expected harm in England	query C	DOAC/warfarin	Expected harm in England: query C				Unresolved ulcer		Unresolved ulcer	SU.un		SCE w HPE		Post-event CKD stage 3b-4
			7		Expected harm in England	query D	HF	Expected harm in England: query D				Serious GI event		Serious GI event	GIB		HF post event no HPE		ESRD
			8		Expected harm in England	query E	CKD	Expected harm in England: query E				Unresolved serious GI event		Unresolved serious GI event	GIB.un		HF post event w HPE		ESRD+RRT
			9		Expected harm in England	total	total	Expected harm in England: total				Post-event		Post-GI event	postEv		Dead		Transplant
			10									Dead		Stroke	Strk				Post-transplant
			11									State11		Recurrent stroke	Strk.un				Dead (AKI)
			12									State12		Post-stroke	PostStrk				Dead (other)
			13									State13		Dead	Dead
			14									State14			HF
			15									State15			P.HF
			16									State16			PAD
			17									State17			P.PAD
			18									State18			CVD
			19									State19			NCM
			20									State20

## Sheet: Parameters
											Camacho et al. (2024) Harms of hazardous prescribing of NSAIDs
			1192			a	b	c	d	e	Parameter	Active	Name	Default	Data ->	Extracted / assumed values								Source	PSA ->	Probabilistic sensitivity analysis
						a	b	d	i	k						N	k	mean	SD	SE	Lo/Min	Med/Mode	Hi/Max			Rnd	ProbVal	Dist	Param1	Param2	Param3
											Global parameters
											Switches and settings
						X	X	X	X	X	PSA (1=off; 2=on)	1	swtchPSA
						X	X	X	X	X	Discount rate (QALYs)	0.035	DQALYs	0.035
						X	X	X	X	X	Discount rate (Costs)	0.035	DCosts	0.035
						X	X	X	X	X	Time horizon (years)	10	timeHorizon	10
						X	X	X	X	X	Use half-cycle correction?	1	swtchHalfCycle	1
						X	X	X	X	X	Global maximum duration of HPE (override queries)	1	swtchDurHPE	1
						X	X	X	X	X	Maximum duration of HPE (years) (override queries)	10	maxDurHPE	10
											Assume constant coefficient of variation for cost params	1	swtchCost.SEs	1
											Coefficient of variation	0.2	Cost.SEs.CoV	0.2				0.2
								X	X	X	NSAIDs assumed in use	1	swtchNSAIDsWhich	1
											Transition probabilities
											Death
											General population rate
											Men
			55			X	X	X		X	55-59	0.0058		0.0058				0.0058						ONS (2018)
			60			X	X	X		X	60-64	0.0091		0.0091				0.0091						ONS (2018)
			65			X	X	X		X	65-69	0.0146		0.0146				0.0146						ONS (2018)
			70			X	X	X		X	70-74	0.0225		0.0225				0.0225						ONS (2018)
			75			X	X	X		X	75-79	0.0392		0.0392				0.0392						ONS (2018)
			80			X	X	X		X	80-84	0.0682		0.0682				0.0682						ONS (2018)
			85			X	X	X		X	85-89	0.1251		0.1251				0.1251						ONS (2018)
			90			X	X	X		X	90+	0.2351		0.2351				0.2351						ONS (2018)
											Women
			55			X	X	X		X	55-59	0.0039		0.0039				0.0039						ONS (2018)
			60			X	X	X		X	60-64	0.006		0.006				0.006						ONS (2018)
			65			X	X	X		X	65-69	0.0094		0.0094				0.0094						ONS (2018)
			70			X	X	X		X	70-74	0.0151		0.0151				0.0151						ONS (2018)
			75			X	X	X		X	75-79	0.0274		0.0274				0.0274						ONS (2018)
			80			X	X	X		X	80-84	0.0502		0.0502				0.0502						ONS (2018)
			85			X	X	X		X	85-89	0.0977		0.0977				0.0977						ONS (2018)
			90			X	X	X		X	90+	0.2152		0.2152				0.2152						ONS (2018)
											Costs
											Unit costs
						X	X	X	X	X	GP appointment	39.23	cGP	39.23				39.23		7.846	25.3876		56.0363	PSSRU 2020/21		0.83646	46.8473	Gamma	25	1.5692
									X		Ambulance -- ASS02 (See and treat and convey)	292.092		292.092				292.092		58.4185	189.027		417.226	NHS Reference Costs 2019/20		0.990678	446.904	Gamma	25	11.6837
									X		Inflated to 2020/21	301.089	cAmb	301.089							194.849		430.076
											NSAIDs
											Celecoxib 100mg bd
								X	X	X	Unit cost, 100mg 60-pack	2.08	c.NSAID.Pack_Cel	2.08				2.08						NHS drug tariff (March 2021)
								X	X	X	Resource-use per year	12.1747	c.NSAID.PackPerYr_Cel	12.1747				12.1747						WHO
								X	X	X	Cost per month	2.11028	c.NSAID.PerMo_Cel	2.11028				2.11028		0.422055	1.36566		3.01433			0.890616	2.64057	Gamma	25	0.084411
											Diclofenac sodium 50mg bd
								X	X	X	Unit cost, 50mg 28-pack	1.44	c.NSAID.Pack_Dic	1.44				1.44						NHS drug tariff (March 2021)
								X	X	X	Resource-use per year	26.0886	c.NSAID.PackPerYr_Dic	26.0886				26.0886						WHO
								X	X	X	Cost per month	3.13063	c.NSAID.PerMo_Dic	3.13063				3.13063		0.626126	2.02598		4.4718			0.991272	4.81009	Gamma	25	0.125225
											Ibuprofen 400mg tid
								X	X	X	Unit cost, 400mg 84-pack	7.67	c.NSAID.Pack_Ibu	7.67				7.67						NHS drug tariff (March 2021)
								X	X	X	Resource-use per year	13.0443	c.NSAID.PackPerYr_Ibu	13.0443				13.0443						WHO
								X	X	X	Cost per month	8.33747	c.NSAID.PerMo_Ibu	8.33747				8.33747		1.66749	5.39557		11.9093			0.773541	9.5317	Gamma	25	0.333499
											Naproxen 500mg qd
								X	X	X	Unit cost (pack of 28)	2.35	c.NSAID.Pack_Nap	2.35				2.35						NHS drug tariff (March 2021)
								X	X	X	Resource-use per year	13.0443	c.NSAID.PackPerYr_Nap	13.0443				13.0443						WHO
								X	X	X	Cost per month	2.55451	c.NSAID.PerMo_Nap	2.55451				2.55451		0.510901	1.65314		3.64887			0.547098	2.58099	Gamma	25	0.10218
											Prescribing frequency for each NSAID
					8				X		Celecoxib	0.0328026		0.0328026		808869	26533	0.0328026		0.000198049	0.0324155		0.0331919	Open prescribing		26330.2	0.0325704	Dirichlet	-3.41725	0.000198049
					8				X		Diclofenac	0.0789893		0.0789893		808869	63892	0.0789893		0.000299901	0.0784025		0.0795781	Open prescribing		63715.9	0.0788165		-2.53844	0.000299901
					8				X		Ibuprofen	0.228248		0.228248		808869	184623	0.228248		0.000466663	0.227334		0.229164	Open prescribing		184786	0.22858		-1.47732	0.000466663
					8				X		Naproxen	0.65996		0.65996		808869	533821	0.65996		0.000526726	0.658927		0.660992	Open prescribing		533576	0.660033		-0.415576	0.000526726
											Alternative painkiller
											Paracetamol 2x500mg tid
								X	X	X	Unit cost (pack of 100)	3.06	c.Paracet.Pack	3.06				3.06						NHS drug tariff (March 2021)
								X	X	X	Resource-use per year	21.9144	c.Paracet.PackPerYr	21.9144				21.9144						WHO
								X	X	X	Cost per month	5.58817	c.Paracet.PerMo	5.58817				5.58817		1.11763	3.61637		7.98217			0.274512	4.8758	Gamma	25	0.223527
											Utilities
											General population utility
			50	54		X	X	X		X	50-54	0.8344	rngU.GenPop	0.8344				0.8344		0.00484703	0.824		0.843	Ara & Brazier (2011)		0.13576	0.829063	Beta	4906.64	973.801
			55	59		X	X	X		X	55-59	0.8222		0.8222				0.8222		0.00561235	0.811		0.833	Ara & Brazier (2011)		0.485792	0.822046	Beta	3815.08	825.008
			60	64		X	X	X		X	60-64	0.8072		0.8072				0.8072		0.00714299	0.793		0.821	Ara & Brazier (2011)		0.549072	0.808147	Beta	2461.31	587.886
			65	69		X	X	X		X	65-69	0.8041		0.8041				0.8041		0.00688788	0.79		0.817	Ara & Brazier (2011)		0.72208	0.808197	Beta	2669.02	650.245
			70	74		X	X	X		X	70-74	0.779		0.779				0.779		0.00637767	0.766		0.791	Ara & Brazier (2011)		0.625977	0.781088	Beta	3296.41	935.181
			75	79		X	X	X		X	75-79	0.7533		0.7533				0.7533		0.00714299	0.739		0.767	Ara & Brazier (2011)		0.312576	0.749845	Beta	2743	898.312
			80	84		X	X	X		X	80-84	0.6985		0.6985				0.6985		0.0107145	0.677		0.719	Ara & Brazier (2011)		0.349801	0.694426	Beta	1280.68	552.792
			85	89		X	X	X		X	85-89	0.6497		0.6497				0.6497		0.0130104	0.624		0.675	Ara & Brazier (2011)		0.803949	0.660858	Beta	872.888	470.637
											Inflators
											1999/00	188.6		188.6				188.6						PSSRU 2012 (HCHS)
											2000/01	196.5		196.5				196.5						PSSRU 2012 (HCHS)
											2001/02	206.5		206.5				206.5						PSSRU 2012 (HCHS)
											2002/03	213.7		213.7				213.7						PSSRU 2012 (HCHS)
											2003/04	224.8		224.8				224.8						PSSRU 2012 (HCHS)
											2004/05	232.3		232.3				232.3						PSSRU 2012 (HCHS)
											2005/06	240.9		240.9				240.9						PSSRU 2012 (HCHS)
											2006/07	249.8		249.8				249.8						PSSRU 2012 (HCHS)
											2007/08	257		257				257						PSSRU 2012 (HCHS)
											2008/09	267		267				267						PSSRU 2012 (HCHS)
											2009/10	268.6		268.6				268.6						PSSRU 2012 (HCHS)
											2010/11	276.7		276.7				276.7						PSSRU 2012 (HCHS)
			1999								1999/00	0		0
			2000								2000/01	4.18876		4.18876
			2001								2001/02	5.08906		5.08906
			2002								2002/03	3.48668		3.48668
			2003								2003/04	5.1942		5.1942
			2004								2004/05	3.3363		3.3363
			2005								2005/06	3.70211		3.70211
			2006								2006/07	3.69448		3.69448
			2007								2007/08	2.88231		2.88231
			2008								2008/09	3.89105		3.89105
			2009								2009/10	0.599251		0.599251
			2010								2010/11	3.01564		3.01564
			2011								2011/12	2.1		2.1				2.1						PSSRU 2020 (HCHS)
			2012								2012/13	1.7		1.7				1.7						PSSRU 2020 (HCHS)
			2013								2013/14	1.1		1.1				1.1						PSSRU 2020 (HCHS)
			2014								2014/15	0.9		0.9				0.9						PSSRU 2020 (HCHS)
			2015								2015/16	1.3		1.3				1.3						PSSRU 2020 (HCHS)
			2016								2016/17	2.12		2.12				2.12						PSSRU 2020 (NHSCII)
			2017								2017/18	1.16		1.16				1.16						PSSRU 2020 (NHSCII)
			2018								2018/19	2.31		2.31				2.31						PSSRU 2020 (NHSCII)
			2019								2019/20	2.21		2.21				2.21						PSSRU 2020 (NHSCII)
			2020								2020/21	3.08		3.08				3.08						PSSRU 2020 (NHSCII)
											GI outcomes (relevant to models A, B, & C)
											Switches and settings
						X	X	X			Source for SMR associated with ulcer	3	swtchUlcerSMR	3
											Transition probabilities
											Death
											Ulcer
											SMR -v- general population
						X	X	X			Lassen et al. (2006)	11.6		11.6				11.6		0.0944216	9.6		13.9	Lassen et al. (2006)		0.752493	12.372	Lognormal	2.45101	0.0944216
						X	X	X			Malmi et al. (2016)	2.16		2.16				2.16		0.0282434	2.05		2.29	Malmi et al. (2016)		0.416709	2.14721	Lognormal	0.770108	0.0282434
						X	X	X			Weighted (30d Lassen; remainder Malmi)	5.26152		5.26152
											Costs
											Unit costs
											PPIs
						X	X	X			Omeprazole 20mg x 28	1.18	cPPI.Omep	1.18				1.18						NHS drug tariff (March 2021)
						X	X	X			Lansoprazole 30mg x 28	1.43	cPPI.Lanso	1.43				1.43						NHS drug tariff (March 2021)
											NHS reference costs
											2019/20
						X	X	X			Gastroenterology outpatient (avg of all CL/NCL activity under service code 301)	145.334	cGI.OP	145.334				145.334						NHS Reference Costs 2019/20
						X	X	X			Diagnostic endoscopy (FE21Z / OPROC / 301)	376.144	cEndo	376.144				376.144						NHS Reference Costs 2019/20
						X	X	X			H pylori test (DAPS07 Microbiology)	8.14997	cHPylori	8.14997				8.14997						NHS Reference Costs 2019/20
											Inflated to 2020/21
						X	X	X			Gastroenterology outpatient	149.81	cGI.OP	149.81
						X	X	X			Diagnostic endoscopy	387.73	cEndo	387.73
						X	X	X			H pylori test	8.40099	cHPylori	8.40099
											Hospital admission for GI bleed
						X	X	X			2012/13	2850.85		2850.85				2850.85		225.15	2426.64		3308.73	Campbell et al. (2015)		0.548601	2872.48	Gamma	160.326	17.7815
						X	X	X			Inflated to 2020/21	3280.44	cGIbleed	3280.44						259.077	2792.3		3807.31
											Resource use
											GI discomfort
						X	X	X			GP visits	1		1				1
						X	X	X			Courses of PPIs	1		1				1
											Ulcer
						X	X	X			GP visits	2		2				2
						X	X	X			Courses of PPIs	2		2				2
						X	X	X			Gastroenterology outpatient appts	1		1				1
						X	X	X			Diagnostic endoscopies	1		1				1
						X	X	X			H pylori tests	1		1				1
											Event costs (without PPIs, which vary between Qs)
						X	X	X			GI discomfort	39.23	cEvent.GIpain_noPPI	39.23				39.23		7.846	25.3876		56.0363			0.579989	40.3011	Gamma	25	1.5692
						X	X	X			Ulcer	624.401	cEvent.Ulcer_noPPI	624.401				624.401		124.88	404.079		891.897			0.0712673	451.821	Gamma	25	24.976
											Utilities
											Decrements
											GI discomfort
						X	X	X			Arm1	0.743		0.743		343		0.743	0.229	0.0123648	0.718765		0.767235	Delaney et al. (2008)
						X	X	X			Arm2	0.744		0.744		356		0.744	0.239	0.012667	0.719173		0.768827	Delaney et al. (2008)
						X	X	X			Pooled	0.743509		0.743509		699		0.743509	0.234147	0.00885624	0.726151		0.760867			0.105316	0.732384	Beta	1807.04	623.379
			55			X	X	X			Decrement	-0.0786907	uDec.GIpain	-0.0786907							-0.0960486		-0.0613328
											Symptomatic ulcer
						X	X	X			People without digestive complaints	0.836		0.836		620		0.836		0.0104594	0.815		0.856	Ara & Brazier (2011)		0.625748	0.839514	Beta	1046.88	205.369
						X	X	X			People with bowel/colon complaints (age 70-74)	0.734		0.734		666		0.734		0.0135207	0.707		0.76	Ara & Brazier (2011)		0.761424	0.743688	Beta	783.198	283.829
						X	X	X			Symptomatic ulcer	-0.102	uDec.Ulcer	-0.102				-0.102		0.0170941	-0.135504		-0.0684963
											Serious GI event
						X	X	X			Serious GI event	-0.239	uDec.SeriousGI	-0.239		620		-0.239		0.0741595	-0.384		-0.0933	Doble et al. (2018)		0.138836	-0.319505	Normal	-0.239	0.0741595
											A: No gastroprotection - NSAIDs in people >65 & B: No gastroprotection - NSAIDs in people with ulcer history
											Switches and settings
											Baseline population:
						X					Starting age (QA)	70	A.cohortAge	70				70
							X				Starting age (QB)	55	B.cohortAge	55				55
						X	X				Cycles per year	4	AB.cyclesPerYear
						X	X				Maximum duration of HPE (years)	10	AB.maxDurHPE	10				10
											Effects of exposure to PPIs
						X	X				RR for GI pain, PPI -v- none	0.34		0.34				0.34		0.229071	0.22		0.54	Spiegel et al. (2006)		0.176596	0.274863	Lognormal	-1.07881	0.229071
						X	X				OR for ulcer, PPI -v- none	0.28		0.28				0.28		0.25394	0.17		0.46	Scally et al. (2018)		0.475948	0.275743	Lognormal	-1.27297	0.25394
						X	X				OR for serious GI event, PPI -v- none	0.35		0.35				0.35		0.197246	0.24		0.52	Scally et al. (2018)		0.355609	0.325352	Lognormal	-1.04982	0.197246
											Natural history
											GI events
											GI pain / dyspepsia
						X	X				Rate per yr without PPI	0.6481		0.6481				0.6481		0.0311848	0.6091		0.6883	Latimer et al. (2009)		0.60732	0.653628	Lognormal	-0.43371	0.0311848
											Prob per cycle
						X	X				Without PPI	0.14958	AB.rngTP.GIpain	0.14958
						X	X				With PPI	0.0508572		0.0508572
											Ulcer
						X	X				Rate per yr without PPI	0.0112		0.0112				0.0112		0.239863	0.0066		0.0169	Latimer et al. (2009)		0.418842	0.010663	Lognormal	-4.49184	0.239863
											Prob per cycle
						X	X				Without PPI	0.00279608	AB.rngTP.Ulcer	0.00279608
						X	X				With PPI	0.000784483		0.000784483
											Serious GI event
						X	X				Rate per year without PPI	0.0034374		0.0034374		948099	3259	0.0034374		0.0175169	0.00332039		0.00355749	NHS medication safety dashboard (Q1 2015/16 - Q3 2019/20),		0.29229	0.00340464	Lognormal	-5.67304	0.0175169
											Prob per cycle
						X	X				Without PPI	0.000858982	AB.rngTP.SeriousGI	0.000858982
						X	X				With PPI	0.000300812		0.000300812
											Repeat GI events
						X	X				Rate per 3mo	0.158		0.158				0.158		0.158811	0.11		0.205	Lau et al. (2011)		0.625779	0.166255	Lognormal	-1.84516	0.158811
						X	X				Prob per cycle	0.14615	AB.TP.unresolved	0.14615							0.104166		0.185353
											Death
											General population, prob per cycle
			55			X	X				55-59	0.00121177	AB.rngPDeath.GenPop	0.00121177
			60			X	X				60-64	0.00188572		0.00188572
			65			X	X				65-69	0.0029955		0.0029955
			70			X	X				70-74	0.00468897		0.00468897
			75			X	X				75-79	0.00829044		0.00829044
											Ulcer
											Prob per cycle
			55			X	X				55-59	0.00635929	AB.rngPDeath.Ulcer	0.00635929
			60			X	X				60-64	0.00988197		0.00988197
			65			X	X				65-69	0.0156606		0.0156606
			70			X	X				70-74	0.0244259		0.0244259
			75			X	X				75-79	0.0428567		0.0428567
											Serious GI event
						X	X				Case-fatality rate for bleed events	0.081		0.081		45472	3683	0.081		0.00127946	0.0785048		0.0835199	Crooks et al. (2012)		0.956481	0.0831961	Beta	3683	41789
											Prob per cycle
			55			X	X				55-59	0.0327668	AB.rngPDeath.SeriousGI	0.0327668
			60			X	X				60-64	0.0509908		0.0509908
			65			X	X				65-69	0.081		0.081
			70			X	X				70-74	0.126792		0.126792
			75			X	X				75-79	0.224178		0.224178
											Costs
											Intervention costs
						X	X				PPIs for 1 cycle	3.84806	AB.cPPI.perCycle	3.84806				3.84806		0.769613	2.49026		5.49659			0.961758	5.31501	Gamma	25	0.153923
											State costs
			1			X	X				Well no HPE	3.84806	AB.rngC.ByState	3.84806
			2			X	X				Well with HPE	0		0				0
			3			X	X				GI discomfort	43.0781		43.0781
			4			X	X				Unresolved GI discomfort	43.0781		43.0781
			5			X	X				Symptomatic ulcer	628.249		628.249
			6			X	X				Unresolved ulcer	628.249		628.249
			7			X	X				Serious GI event	3284.28		3284.28
			8			X	X				Unresolved serious GI event	3284.28		3284.28
			9			X	X				Post-event	3.84806		3.84806
			10			X	X				Dead	0		0				0
											Utilities
											Disutilities by state
			1			X	X				Well no HPE	0	AB.rngU.Disutil_byState	0				0
			2			X	X				Well with HPE	0		0				0
			3			X	X				GI discomfort	-0.0786907		-0.0786907
			4			X	X				Unresolved GI discomfort	-0.0786907		-0.0786907
			5			X	X				Symptomatic ulcer	-0.102		-0.102
			6			X	X				Unresolved ulcer	-0.102		-0.102
			7			X	X				Serious GI event	-0.239		-0.239
			8			X	X				Unresolved serious GI event	-0.239		-0.239
			9			X	X				Post-event	0		0				0
			10			X	X				Dead	0		0				0
			3								C: NSAIDs - DOAC/warfarin
											Switches and settings
											Baseline population:
								X			Starting age	70	C.cohortAge	70				70
								X			Sex (% male)	0.551053	C.cohortSex	0.551053				0.551053
								X			Cycles per year	4	C.cyclesPerYear
								X			Maximum duration of HPE (years)	10	C.maxDurHPE	10				10
											Effects of exposure to NSAIDs
								X			OR for GI pain, NSAID -v- none	2.12		2.12				2.12		0.101958	1.73		2.58	Hippisley-Cox et al. (2005)		0.661929	2.21224	Lognormal	0.751416	0.101958
								X			OR for ulcer, NSAID -v- none	1.7		1.7				1.7		0.0673257	1.49		1.94	González-Pérez et al. (2014)		0.531328	1.70902	Lognormal	0.530628	0.0673257
								X			HR for serious GI event, NSAID -v- none	3.01		3.01				3.01		0.312561	1.63		5.55	Penner et al. (2022)		0.618584	3.30772	Lognormal	1.10194	0.312561
								X			HR for stroke, NSAID -v- none	2.71		2.71				2.71		0.308517	1.48		4.96	Penner et al. (2022)		0.127095	1.90631	Lognormal	0.996949	0.308517
											Natural history
											GI events
											GI pain / dyspepsia
								X			Rate per yr without PPI or NSAIDs	0.0288941		0.0288941		12044	348	0.0288941		0.0536056	0.0259377		0.0320951	RE-LY (2009)		0.217192	0.0277083	Lognormal	-3.54412	0.0536056
											Prob per cycle
								X			Without NSAID	0.00719749	C.rngTP.GIpain	0.00719749
								X			With NSAID	0.0151367		0.0151367
											Ulcer
								X			Rate per yr without NSAID (men)	0.0014		0.0014				0.0014		0.036506	0.0013		0.0015	Cai et al. (2009)		0.714694	0.00142929	Lognormal	-6.57128	0.036506
								X			Rate per yr without NSAID (women)	0.0011		0.0011				0.0011		0.0465115	0.001		0.0012	Cai et al. (2009)		0.447344	0.00109325	Lognormal	-6.81245	0.0465115
											Prob per cycle
								X			Without NSAID	0.000316279	C.rngTP.Ulcer	0.000316279
								X			With NSAID	0.000537555		0.000537555
											Serious GI event
								X			Rate per yr without NSAID	0.00687		0.00687				0.00687		0.137502	0.00525		0.009	Penner et al. (2022)		0.872016	0.00803143	Lognormal	-4.98059	0.137502
											Prob per cycle
								X			Without NSAID	0.00171603	C.rngTP.SeriousGI	0.00171603
								X			With NSAID	0.00515634		0.00515634
											Repeat GI events
								X			Prob per 3mo	0.100946		0.100946		1902	192	0.100946		0.00690769	0.0878143		0.114873	Tapaskar et al. (2021)		0.508719	0.100957	Beta	192	1710
								X			Prob per cycle	0.100946	TP.unresolved	0.100946
											Stroke
											First stroke
								X			Rate per yr without NSAID	0.00797		0.00797				0.00797		0.127091	0.00621		0.01022	Penner et al. (2022)		0.459854	0.00786855	Lognormal	-4.83207	0.127091
								X			HR for risk increase per 10yr age	1.45		1.45				1.45		0.0703344	1.26		1.66	van Walraven et al. (2009)		0.860295	1.56462	Lognormal	0.371564	0.0703344
											Prob per cycle
			70					X			Without NSAID: age 70-79	0.00199052	C.rngTP.Stroke_noHPE	0.00199052				0.00199052		0.000255235	0.0015513		0.00255174					Beta	60.6974	30432.6
			80					X			Without NSAID: age 80-89	0.00288496		0.00288496				0.00288496		0.000255744	0.00240545		0.00340726					Beta	126.882	43853.8
			90					X			Without NSAID: age 90+	0.00418047		0.00418047				0.00418047		0.000255744	0.00369414		0.00469631					Beta	266.079	63382.1
			70					X			With NSAID: age 70-79	0.00538512		0.00538512
			80					X			With NSAID: age 80-89	0.00779896		0.00779896
			90					X			With NSAID: age 90+	0.0112886		0.0112886
											Repeat stroke (first cycle)
								X			Prob per 3mo	0.021		0.021				0.021		0.00535724	0.013		0.034	Flach et al. (2020)		0.337205	0.0184078	Beta	15.0222	700.318
								X			HR for risk increase per 10yr age	1.16		1.16				1.16		0.672869	0.098		1.37	Hillen et al. (2003)		0.155224	0.58622	Lognormal	0.14842	0.672869
											Prob per cycle
			70					X			Age 70-79	0.021	C.rngTP.Stroke_repeat	0.021
			80					X			Age 80-89	0.0243188		0.0243188
			90					X			Age 90+	0.0281546		0.0281546
											Recurrent stroke
											Rate per year
								X			Rivaroxaban (ROCKET AF)	0.0266		0.0266		6428.57	171	0.0266		0.0764719	0.0227624		0.0308993	ROCKET-AF
								X			Warfarin (ROCKET AF)	0.0271		0.0271		6346.86	172	0.0271		0.0762493	0.0232013		0.0314664	ROCKET-AF
								X			Apixaban (ARISTOTLE)	0.0226		0.0226		2964.6	67	0.0226		0.122169	0.0175147		0.0287012
								X			Warfarin (ARISTOTLE)	0.0317		0.0317		3028.39	96	0.0317		0.102062	0.0256771		0.0387111
								X			Weighted avg	0.027084		0.027084				0.027084		0.0444554	0.024824		0.0295497			0.693111	0.0276985	Lognormal	-3.60881	0.0444554
											Prob per cycle
			70					X			Age 70-79	0.00674812	C.rngTP.Stroke_recur	0.00674812
			80					X			Age 80-89	0.0097699		0.0097699
			90					X			Age 90+	0.0141352		0.0141352
											Death
											General population mortality
											People
			70					X			70-74	0.0191778		0.0191778
			75					X			75-79	0.0339024		0.0339024
			80					X			80-84	0.060119		0.060119
			85					X			85-89	0.112799		0.112799
			90					X			90+	0.226166		0.226166
											Prob per cycle
			70					X			70-74	0.00478297		0.00478297
			75					X			75-79	0.00843979		0.00843979
			80					X			80-84	0.0149174		0.0149174
			85					X			85-89	0.0278058		0.0278058
			90					X			90+	0.0549727		0.0549727
											General anticoagulated population
								X			Mortality rate per yr	0.0463		0.0463				0.0463		0.0733896	0.0399		0.0532	Gómez-Outes et al. (2016)		0.799807	0.0492474	Lognormal	-3.07261	0.0733896
											Prob per cycle
			70					X			70-74	0.0115083	C.rngPDeath.NoEvent	0.0115083
			75					X			75-79	0.0202175		0.0202175
			80					X			80-84	0.0354568		0.0354568
			85					X			85-89	0.0650771		0.0650771
			90					X			90+	0.124567		0.124567
											Serious GI event
								X			90-day all-cause mortality	0.112082		0.112082		1945	218	0.112082		0.00715311	0.0984491		0.126471	Komen et al. (2021)		0.377458	0.10973	Beta	218	1727
											Prob per 3mo
			70					X			70-74	0.0635189	C.rngPDeath.SeriousGI	0.0635189
			75					X			75-79	0.112082		0.112082
			80					X			80-84	0.198106		0.198106
			85					X			85-89	0.369267		0.369267
			90					X			90+	0.73005		0.73005
											Ulcer
											Prob per 3mo
			70					X			70-74	0.0590847	C.rngPDeath.Ulcer	0.0590847
			75					X			75-79	0.101892		0.101892
			80					X			80-84	0.172995		0.172995
			85					X			85-89	0.298163		0.298163
			90					X			90+	0.503402		0.503402
											Stroke
											90-day mortality
								X			Warfarin	0.175753		0.175753		1229	216	0.175753		0.0108568	0.15499		0.197515	Komen et al. (2021)		0.18736	0.166082	Beta	216	1013
								X			DOACs	0.176211		0.176211		454	80	0.176211		0.0178812	0.14259		0.212534	Komen et al. (2021)		0.809066	0.191721	Beta	80	374
								X			Pooled	0.175876		0.175876		1683	296	0.175876		0.00928021	0.158063		0.19442	Komen et al. (2021)		0.244276	0.169384	Beta	296	1387
											Prob per 3mo
			70					X			70-74	0.0563915	C.rngPDeath.Stroke	0.0563915
			75					X			75-79	0.0995056		0.0995056
			80					X			80-84	0.175876		0.175876
			85					X			85-89	0.327832		0.327832
			90					X			90+	0.648131		0.648131
											Post-stroke
								X			HR for history of stroke	1.269		1.269				1.269		0.0677597	1.111		1.449	Easton et al. (2012)		0.908024	1.38855	Lognormal	0.238229	0.0677597
											Prob per 3mo
			70					X			70-74	0.0145813	C.rngPDeath.PostStroke	0.0145813
			75					X			75-79	0.0255859		0.0255859
			80					X			80-84	0.0447782		0.0447782
			85					X			85-89	0.0818483		0.0818483
			90					X			90+	0.155342		0.155342
											Costs
											Drugs
											NSAIDs
								X			Celecoxib 100mg bd	6.33083		6.33083
								X			Diclofenac sodium 50mg bd	9.39189		9.39189
								X			Ibuprofen 400mg tid	25.0124		25.0124
								X			Naproxen 500mg qd	7.66352		7.66352
											Alternative painkiller
								X			Paracetamol 2x500mg tid	16.7645	C.cMeds.Paracetamol	16.7645
											Gastroprotection
								X			Omeprazole 20mg od -- 28-day course	1.18	C.cPPI	1.18
											Unit costs
											Acute stroke
											2008/09
								X			All	10413		10413		191		10413	15105	1092.96	8381.47		12661.7	Luengo-Fernandez et al. (2012)		0.641512	10775.2	Gamma	90.7703	114.718
								X			nondisabling	3945		3945		66		3945	7558	930.325	2337.34		5966.56	Luengo-Fernandez et al. (2012)		0.959245	5704.03	Gamma	17.9814	219.393
								X			moderately disabling	17406		17406		67		17406	18417	2249.99	13277.7		22084.6	Luengo-Fernandez et al. (2012)		0.155263	15133.4	Gamma	59.846	290.847
								X			totally disabling	25279		25279		18		25279	16393	3863.87	18279.8		33395	Luengo-Fernandez et al. (2012)		0.062557	19636.9	Gamma	42.8031	590.588
								X			fatal	2680		2680		40		2680	2661	420.741	1919.59		3565.31	Luengo-Fernandez et al. (2012)		0.9668	3502.54	Gamma	40.5733	66.0534
											Inflated to 2020/21
								X			nondisabling	4884.82		4884.82							2894.17		7387.98
								X			moderately disabling	21552.7		21552.7							16440.8		27345.9
								X			totally disabling	31301.3		31301.3							22634.7		41350.8
								X			fatal	3318.46		3318.46							2376.89		4414.68
											Post stroke
											2008/09
								X			All	804		804		136		804		834.709	-832		2440	Luengo-Fernandez et al. (2012)		0.0626189	-475.738	Normal	804	834.709
								X			nondisabling	382		382		66		382		593.633	-781		1546	Luengo-Fernandez et al. (2012)		0.492246	370.461	Normal	382	593.633
								X			moderately disabling	825		825		58		825		1509.21	-2133		3783	Luengo-Fernandez et al. (2012)		0.272308	-89.3543	Normal	825	1509.21
								X			totally disabling	3019		3019		12		3019		6051.39	-8841		14880	Luengo-Fernandez et al. (2012)		0.16366	-2908.49	Normal	3019	6051.39
											Inflated to 2020/21
								X			nondisabling	473.004		473.004							-967.059		1914.31
								X			moderately disabling	1021.54		1021.54							-2641.15		4684.23
								X			totally disabling	3738.22		3738.22							-10947.2		18424.9
											Acute stroke
											weights
								X			nondisabling	0.490741		0.490741		216	106	0.490741		0.0340149	0.424373		0.557271	Lip et al. (2014)		97.9676	0.47118	Dirichlet
								X			moderately disabling	0.25463		0.25463		216	55	0.25463		0.0296424	0.198904		0.314659	Lip et al. (2014)		50.9657	0.245122
								X			totally disabling	0.0925926		0.0925926		216	20	0.0925926		0.0197225	0.0577502		0.134563	Lip et al. (2014)		17.2803	0.0831103
								X			fatal	0.162037		0.162037		216	35	0.162037		0.0250722	0.116085		0.213911	Lip et al. (2014)		41.7061	0.200587
								X			Weighted avg	11321.1		11321.1
											Post stroke
								X			Weighted avg	250.121		250.121
											Intervention costs
									X		NSAIDs for 1 cycle	7.66352	C.cNSAID.perCycle	7.66352
								X			Paracetamol for 1 cycle	16.7645	C.cNonNSAID.perCycle	16.7645
											State costs
			1					X			Well no HPE	16.7645	C.rngC.ByState	16.7645
			2					X			Well with HPE	7.66352		7.66352
			3					X			GI discomfort	40.41		40.41
			4					X			Unresolved GI discomfort	40.41		40.41
			5					X			Symptomatic ulcer	626.761		626.761
			6					X			Unresolved ulcer	626.761		626.761
			7					X			Serious GI event	3280.44		3280.44
			8					X			Unresolved serious GI event	3280.44		3280.44
			9					X			Post-GI event	16.7645		16.7645
			10					X			Stroke	11321.1		11321.1
			11					X			Recurrent stroke	11321.1		11321.1
			12					X			Post-stroke	250.121		250.121
			13					X			Dead	0		0				0
											Utilities
											Underlying QoL in people with AF
											People with AF
			55					X			55-59	0.796535	rngU.Anticoag_NoEvent	0.796535
			60					X			60-64	0.782003		0.782003
			65					X			65-69	0.779		0.779		3045		0.779	0.253	0.00458487	0.76995		0.787921	Berg et al. (2010)		0.90355	0.784954	Beta	6379.11	1809.74
			70					X			70-74	0.754683		0.754683
			75					X			75-79	0.729786		0.729786
			80					X			80-84	0.676696		0.676696
			85					X			85+	0.62942		0.62942
											Decrements
								X			Stroke	-0.22	uDec.Stroke	-0.22				-0.22		0.0204085	-0.26		-0.18	Luengo-Fernandez et al. (2013)		0.807795	-0.202249	Normal	-0.22	0.0204085
								X			Post-stroke	-0.18	uDec.PostStroke	-0.18				-0.18		0.0255107	-0.23		-0.13	Luengo-Fernandez et al. (2013)		0.124116	-0.209456	Normal	-0.18	0.0255107
											Disutilities by state
			1					X			Well no HPE	0	C.rngU.ByState	0
			2					X			Well with HPE	0		0
			3					X			GI discomfort	-0.0786907		-0.0786907
			4					X			Unresolved GI discomfort	-0.0786907		-0.0786907
			5					X			Symptomatic ulcer	-0.102		-0.102
			6					X			Unresolved ulcer	-0.102		-0.102
			7					X			Serious GI event	-0.239		-0.239
			8					X			Unresolved serious GI event	-0.239		-0.239
			9					X			Post-GI event	0		0
			10					X			Stroke	-0.22		-0.22
			11					X			Recurrent stroke	-0.22		-0.22
			12					X			Post-stroke	-0.18		-0.18
			13					X			Dead	0		0
			4								D: NSAIDs - HF
											Switches and settings
											Global settings
											Baseline population:
									X		Starting age	65	D.cohortAge	65
									X		Sex (% male)	0.5	D.cohortSex	0.5
									X		Cycles per year	4	D.QD.cyclesPerYear
									X		Maximum duration of HPE (years)	10	D.maxDurHPE	10				10
											Scenario switches
									X		Excess deaths in addition to those caused by exacerbations	1	D.swtchExcessDeaths	1
									X		Allow consecutive exacerbations	1	D.swtchConsecExac	1
									X		Correct HPE following exacerbation	1	D.swtchCorrectHPEafterExac	1
									X		Source for death from SCE	1	D.swtchSCE.DeathSource	1
									X		Secondary care costs	1	D.swtchSCE.RefCosts	1
									X		Include death costs	2	D.swtchDeathCosts	2
									X		Source for utility values	1	D.swtchUSource	1
											Natural history
											Baseline event-rates
											GP emergencies
			65						X		Annual rate	1.37		1.37				1.37		0.274	0.80074		2.34396	McMurray et al. (2018)		0.68948	1.56874	Lognormal	0.314811	0.274
									X		Per-cycle probability	0.290007		0.290007
											Hospital emergencies
									X		Monthly rate of hospitalistion (age <75)	0.0664703		0.0664703				0.0664703		0.008	0.0654362		0.0675208	Pufulete et al. (2017)		0.260791	0.0661304	Lognormal	-2.711	0.008
									X		HR for hospitalisation (age 75+ -v- <75)	1.24857		1.24857				1.24857		0.01	1.22434		1.27328	Pufulete et al. (2017)		0.757778	1.25733	Lognormal	0.222	0.01
									X		Monthly rate of hospitalistion (age 75+)	0.0829929		0.0829929
											5-year death prob
			55						X		55-64	0.25		0.25				0.25		0.00714299	0.236		0.264	Taylor et al. (2017)		0.597295	0.251717	Beta	918.466	2755.4
			65						X		65-74	0.355		0.355				0.355		0.00510213	0.346		0.366	Taylor et al. (2017)		0.641216	0.356836	Beta	3122.22	5672.76
			75						X		75-84	0.505		0.505				0.505		0.00408171	0.497		0.513	Taylor et al. (2017)		0.361222	0.50355	Beta	7576.61	7426.58
			85						X		85-94	0.715		0.715				0.715		0.00535724	0.704		0.725	Taylor et al. (2017)		0.0423875	0.705726	Beta	5075.9	2023.26
											Mortality following inpatient admission for HF
											2012-13
											In-hospital
			16						X		16-44	0.0133531		0.0133531		674	9	0.0133531		0.00442122	0.00613271		0.0232873	NICOR 2012-13		0.166809	0.00912582	Beta	9	665
			45						X		45-54	0.0266972		0.0266972		1311	35	0.0266972		0.004452	0.0186787		0.0360808	NICOR 2012-13		0.0881355	0.0208998	Beta	35	1276
			55						X		55-64	0.0331787		0.0331787		2803	93	0.0331787		0.00338292	0.0268709		0.0401171	NICOR 2012-13		0.837422	0.0364984	Beta	93	2710
			65						X		65-74	0.0657255		0.0657255		6375	419	0.0657255		0.00310359	0.0597733		0.0719357	NICOR 2012-13		0.452367	0.0653094	Beta	419	5956
			75						X		75-84	0.0954224		0.0954224		11884	1134	0.0954224		0.00269505	0.0902053		0.100768	NICOR 2012-13		0.323166	0.094168	Beta	1134	10750
			85						X		85+	0.142699		0.142699		9944	1419	0.142699		0.00350749	0.135893		0.149641	NICOR 2012-13		0.862456	0.146532	Beta	1419	8525
									X		16-74	0.0498074		0.0498074
									X		75+	0.11696		0.11696
											30-day for survivors to discharge
			16						X		16-44	0.00601504		0.00601504		665	4	0.00601504		0.00299846	0.00164373		0.0131465	NICOR 2012-13		0.115469	0.00277578	Beta	4	661
			45						X		45-54	0.0188088		0.0188088		1276	24	0.0188088		0.00380305	0.0120969		0.0269453	NICOR 2012-13		0.24086	0.0160255	Beta	24	1252
			55						X		55-64	0.0284133		0.0284133		2710	77	0.0284133		0.00319166	0.0224953		0.03499	NICOR 2012-13		0.815765	0.0312557	Beta	77	2633
			65						X		65-74	0.0434856		0.0434856		5956	259	0.0434856		0.00264266	0.0384534		0.0488081	NICOR 2012-13		0.555802	0.0438061	Beta	259	5697
			75						X		75-84	0.0626047		0.0626047		10750	673	0.0626047		0.00233647	0.0581031		0.0672603	NICOR 2012-13		0.432452	0.0621809	Beta	673	10077
			85						X		85+	0.0907918		0.0907918		8525	774	0.0907918		0.00311177	0.0847848		0.0969807	NICOR 2012-13		0.456785	0.0904225	Beta	774	7751
									X		16-74	0.034317		0.034317
									X		75+	0.0750713		0.0750713
											2018-19
											In-hospital
									X		16-74	0.054		0.054		20260	1094	0.054		0.0015879	0.0509279		0.0571516	NICOR 2018-19		0.642503	0.054565	Beta	1094	19166
									X		75+	0.109		0.109		41302	4502	0.109		0.00153344	0.106015		0.112025	NICOR 2018-19		0.928532	0.111256	Beta	4502	36800
											Ratio 2018-19:2012-13
									X		16-74	1.08418		1.08418
									X		75+	0.931944		0.931944
											Granular 2012-13 data scaled to 2018-19
											30-day mortality
			65						X		65-74	0.118404		0.118404
			75						X		75-84	0.147272		0.147272
			85						X		85+	0.2176		0.2176
											30-day mortality plus 2mo background mort
			65						X		65-74	0.133018		0.133018
			75						X		75-84	0.170604		0.170604
			85						X		85+	0.258867		0.258867
											Alternative (US) data
									X		Monthly death prob in SCE (mean age 62)	0.014		0.014				0.014		0.0017	0.010865		0.0175202	Martinson et al. (2016)		0.930927	0.0165972	Beta	66.8566	4708.61
			65						X		Ratio of death after SCE compared with none	2.89996		2.89996
											Per-cycle probabilities
				1							From: HF no HPE
				1	2						To: PCE no HPE
			65	1	2				X		65-74	0.290007		0.290007
			75	1	2				X		75-84	0.290007		0.290007
			85	1	2				X		85-94	0.290007		0.290007
				1	3						To: SCE no HPE
			65	1	3				X		65-74	0.180787		0.180787
			75	1	3				X		75-84	0.220403		0.220403
			85	1	3				X		85-94	0.220403		0.220403
				1	9						To: Dead
			65	1	9				X		65-74	0.0216866		0.0216866						0.0178102	0.0210086		0.0225277
			75	1	9				X		75-84	0.0345489		0.0345489						0.0115222	0.0337747		0.0353352
			85	1	9				X		85-94	0.0608343		0.0608343						0.014508	0.0590542		0.06251
				2							From: PCE no HPE
				2	2						To: PCE no HPE
			65	2	2				X		65-74	0.290007		0.290007
			75	2	2				X		75-84	0.290007		0.290007
			85	2	2				X		85-94	0.290007		0.290007
				2	3						To: SCE no HPE
			65	2	3				X		65-74	0.180787		0.180787
			75	2	3				X		75-84	0.220403		0.220403
			85	2	3				X		85-94	0.220403		0.220403
				2	9						To: Dead
			65	2	9				X		65-74	0.0216866		0.0216866
			75	2	9				X		75-84	0.0345489		0.0345489
			85	2	9				X		85-94	0.0608343		0.0608343
				3							From: SCE no HPE
				3	2						To: PCE no HPE
			65	3	2				X		65-74	0.290007		0.290007
			75	3	2				X		75-84	0.290007		0.290007
			85	3	2				X		85-94	0.290007		0.290007
				3	3						To: SCE no HPE
			65	3	3				X		65-74	0.180787		0.180787
			75	3	3				X		75-84	0.220403		0.220403
			85	3	3				X		85-94	0.220403		0.220403
				3	9						To: Dead
			65	3	9				X		65-74	0.133018		0.133018
			75	3	9				X		75-84	0.170604		0.170604
			85	3	9				X		85-94	0.258867		0.258867
				4							From: HF w HPE
				4	2						To: PCE no HPE
			65	4	2				X		65-74	0.336408		0.336408
			75	4	2				X		75-84	0.336408		0.336408
			85	4	2				X		85-94	0.336408		0.336408
				4	3						To: SCE no HPE
			65	4	3				X		65-74	0.209713		0.209713
			75	4	3				X		75-84	0.255668		0.255668
			85	4	3				X		85-94	0.255668		0.255668
				4	5						To: PCE w HPE
			65	4	5				X		65-74	0		0
			75	4	5				X		75-84	0		0
			85	4	5				X		85-94	0		0
				4	6						To: SCE w HPE
			65	4	6				X		65-74	0		0
			75	4	6				X		75-84	0		0
			85	4	6				X		85-94	0		0
				4	9						To: Dead
			65	4	9				X		65-74	0.0263942		0.0263942
			75	4	9				X		75-84	0.0419881		0.0419881
			85	4	9				X		85-94	0.0737131		0.0737131
				5							From: PCE w HPE
				5	5						To: PCE w HPE
			65	5	5				X		65-74	0		0
			75	5	5				X		75-84	0		0
			85	5	5				X		85-94	0		0
				5	6						To: SCE w HPE
			65	5	6				X		65-74	0		0
			75	5	6				X		75-84	0		0
			85	5	6				X		85-94	0		0
				5	9						To: Dead
			65	5	9				X		65-74	0.0263942		0.0263942
			75	5	9				X		75-84	0.0419881		0.0419881
			85	5	9				X		85-94	0.0737131		0.0737131
				6							From: SCE w HPE
				6	5						To: PCE w HPE
			65	6	5				X		65-74	0		0
			75	6	5				X		75-84	0		0
			85	6	5				X		85-94	0		0
				6	6						To: SCE w HPE
			65	6	6				X		65-74	0		0
			75	6	6				X		75-84	0		0
			85	6	6				X		85-94	0		0
				6	9						To: Dead
			65	6	9				X		65-74	0.133018		0.133018
			75	6	9				X		75-84	0.170604		0.170604
			85	6	9				X		85-94	0.258867		0.258867
											Effect of exposure to NSAIDs
					5				X		PCE w HPE -- odds ratio	1.16		1.16
					6				X		SCE w HPE -- odds ratio	1.16		1.16				1.16		0.0153329	1.13		1.2	Girouard et al. (2017)		0.29802	1.15061	Lognormal	0.14842	0.0153329
											Death
											Hazard ratio for each NSAID -v- none
					8				X		Celecoxib	1.75		1.75				1.75		0.0364016	1.63		1.88	Gislason et al. (2009)		0.682323	1.78047	Lognormal	0.559616	0.0364016
					8				X		Diclofenac	2.08		2.08				2.08		0.03193	1.95		2.21	Gislason et al. (2009)		0.0481618	1.97244	Lognormal	0.732368	0.03193
					8				X		Ibuprofen	1.31		1.31				1.31		0.0233849	1.25		1.37	Gislason et al. (2009)		0.542911	1.31331	Lognormal	0.270027	0.0233849
					8				X		Naproxen	1.22		1.22				1.22		0.0667474	1.07		1.39	Gislason et al. (2009)		0.454519	1.21073	Lognormal	0.198851	0.0667474
					8				X		Selected HR for NSAID(s) -v- none	1.22		1.22
											Costs
											Drugs
											NSAIDs
									X		Celecoxib 100mg bd	6.33083		6.33083
									X		Diclofenac sodium 50mg bd	9.39189		9.39189
									X		Ibuprofen 400mg tid	25.0124		25.0124
									X		Naproxen 500mg qd	7.66352		7.66352
									X		NSAIDs cost	7.66352	D.cMeds.NSAIDs	7.66352
											Alternative painkiller
									X		Paracetamol 2x500mg tid	16.7645	D.cMeds.Paracetamol	16.7645
											Furosemide 40mg/day for 28 days
									X		Unit cost (pack of 28)	0.93		0.93				0.93						NHS drug tariff (March 2021)
									X		Resource-use per year	13.0443		13.0443				13.0443						BNF
									X		Total cost per cycle	3.0328	D.cMeds.Furosemide	3.0328				3.0328		0.606559	1.96267		4.33206			0.710311	3.33857	Gamma	25	0.121312
											Events
											Primary care exacerbation
											Resource-use
									X		GP appt	2		2				2
									X		Course of furosemide	1		1				1
									X		Cost	81.4928	D.cPrimCareEvent	81.4928				81.4928		16.2986	52.7378		116.405			0.27637	71.1871	Gamma	25	3.25971
											Secondary care exacerbation
											Unit costs
											Inpatient stay
											Non-elective long stay
									X		EB03A Heart Failure or Shock, with CC Score 14+	4076.04		4076.04		29213		4076.04						NHS Reference Costs 2019/20
									X		EB03B Heart Failure or Shock, with CC Score 11-13	3191.07		3191.07		30284		3191.07						NHS Reference Costs 2019/20
									X		EB03C Heart Failure or Shock, with CC Score 8-10	2633.64		2633.64		23160		2633.64						NHS Reference Costs 2019/20
									X		EB03D Heart Failure or Shock, with CC Score 4-7	2237.95		2237.95		15809		2237.95						NHS Reference Costs 2019/20
									X		EB03E Heart Failure or Shock, with CC Score 0-3	2062.2		2062.2		1862		2062.2						NHS Reference Costs 2019/20
											Non-elective short stay
									X		EB03A Heart Failure or Shock, with CC Score 14+	784.49		784.49		11133		784.49						NHS Reference Costs 2019/20
									X		EB03B Heart Failure or Shock, with CC Score 11-13	621.374		621.374		17076		621.374						NHS Reference Costs 2019/20
									X		EB03C Heart Failure or Shock, with CC Score 8-10	570.478		570.478		19273		570.478						NHS Reference Costs 2019/20
									X		EB03D Heart Failure or Shock, with CC Score 4-7	514.468		514.468		19621		514.468						NHS Reference Costs 2019/20
									X		EB03E Heart Failure or Shock, with CC Score 0-3	457.563		457.563		4224		457.563						NHS Reference Costs 2019/20
									X		Inpatient costs	3191.07		3191.07
									X		Inflated to 2020/21	3289.35		3289.35
											Outpatient follow-up
											Consultant led
									X		WF01A Non-Admitted Face-to-Face Attendance, Follow-up (Cardiology)	138.297		138.297		1034675		138.297						NHS Reference Costs 2019/20
									X		WF01B Non-Admitted Face-to-Face Attendance, First (Cardiology)	174.312		174.312		856272		174.312						NHS Reference Costs 2019/20
									X		WF01C Non-Admitted Non-Face-to-Face Attendance, Follow-up (Cardiology)	100.163		100.163		83446		100.163						NHS Reference Costs 2019/20
									X		WF01D Non-Admitted Non-Face-to-Face Attendance, First (Cardiology)	89.2707		89.2707		19999		89.2707						NHS Reference Costs 2019/20
									X		WF02A Multiprofessional Non-Admitted Face-to-Face Attendance, Follow-up (Cardiology)	196.389		196.389		34019		196.389						NHS Reference Costs 2019/20
									X		WF02B Multiprofessional Non-Admitted Face-to-Face Attendance, First (Cardiology)	211.497		211.497		21099		211.497						NHS Reference Costs 2019/20
									X		WF02C Multiprofessional Non-Admitted Non-Face-to-Face Attendance, Follow-up (Cardiology)	100.609		100.609		148		100.609						NHS Reference Costs 2019/20
									X		WF02D Multiprofessional Non-Admitted Non-Face-to-Face Attendance, First (Cardiology)	93.4323		93.4323		161		93.4323						NHS Reference Costs 2019/20
											Non-consultant led
									X		WF01A Non-Admitted Face-to-Face Attendance, Follow-up (Cardiology)	125.102		125.102		355183		125.102						NHS Reference Costs 2019/20
									X		WF01B Non-Admitted Face-to-Face Attendance, First (Cardiology)	125.63		125.63		279187		125.63						NHS Reference Costs 2019/20
									X		WF01C Non-Admitted Non-Face-to-Face Attendance, Follow-up (Cardiology)	77.1162		77.1162		29624		77.1162						NHS Reference Costs 2019/20
									X		WF01D Non-Admitted Non-Face-to-Face Attendance, First (Cardiology)	74.2409		74.2409		9074		74.2409						NHS Reference Costs 2019/20
									X		WF02A Multiprofessional Non-Admitted Face-to-Face Attendance, Follow-up (Cardiology)	94.2117		94.2117		11035		94.2117						NHS Reference Costs 2019/20
									X		WF02B Multiprofessional Non-Admitted Face-to-Face Attendance, First (Cardiology)	122.006		122.006		3266		122.006						NHS Reference Costs 2019/20
									X		WF02C Multiprofessional Non-Admitted Non-Face-to-Face Attendance, Follow-up (Cardiology)	50.5063		50.5063		139		50.5063						NHS Reference Costs 2019/20
									X		WF02D Multiprofessional Non-Admitted Non-Face-to-Face Attendance, First (Cardiology)	95.5904		95.5904		4		95.5904						NHS Reference Costs 2019/20
									X		Cost per outpatient appointment	145.244		145.244
									X		Inflated to 2020/21	149.717		149.717
									X		OSCCRT Other single condition community rehabilitation teams	88.8923		88.8923		753343		88.8923						NHS Reference Costs 2019/20
									X		Inflated to 2020/21	91.6302		91.6302
											Resource use
									X		Ambulance	0.220974		0.220974		1068	236	0.220974		0.0126958	0.196606		0.246332	Ezekowitz et al. (2016)		0.795717	0.231408	Beta	236	832
									X		Inpatient stay	1		1				1
									X		Outpatient appointments	2		2				2
									X		Community heart failure team	1		1				1
									X		GP appointments	1		1				1
									X		Total cost	3786.18	D.cSecondCareEvent	3786.18				3786.18		757.236	2450.22		5408.19			0.129664	2951.24	Gamma	25	151.447
											Death
											Unit costs
									X		All NES	653.976		653.976		6134689		653.976						NHS Reference Costs 2019/20
									X		Inflated to 2020/21	674.118		674.118
											Resource use
									X		Inpatient stay	1		1				1
									X		Total cost	674.118	D.cDeath	674.118				674.118		134.824	436.254		962.913			0.346779	613.826	Gamma	25	26.9647
											Costs by state
			1						X		HF no HPE	16.7645	D.rngC.ByState	16.7645
			2						X		PCE no HPE	98.2573		98.2573
			3						X		SCE no HPE	3802.94		3802.94
			4						X		HF w HPE	7.66352		7.66352
			5						X		PCE w HPE	89.1563		89.1563
			6						X		SCE w HPE	3793.84		3793.84
			7						X		HF post event no HPE	16.7645		16.7645
			8						X		HF post event w HPE	7.66352		7.66352
			9						X		Dead	0		0				0
											Utilities
											Source data
											Original parameters
											Heart failure
									X		NYHA I	0.83		0.83		316		0.83	0.19	0.0106883	0.808553		0.850434	Kularatna et al. (2017)		0.0415246	0.811122	Beta	1024.31	209.799
									X		NYHA II	0.81		0.81		195		0.81	0.18	0.0128901	0.784113		0.834618	Kularatna et al. (2017)		0.967137	0.833179	Beta	749.452	175.797
									X		NYHA III	0.66		0.66		66		0.66	0.26	0.0320038	0.595956		0.721264	Kularatna et al. (2017)		0.0997251	0.618567	Beta	143.939	74.1502
									X		NYHA IV	0.65		0.65		17		0.65	0.19	0.0460818	0.557215		0.737429	Kularatna et al. (2017)		0.180076	0.607794	Beta	68.9864	37.1465
									X		Average	0.766667		0.766667				0.766667		0.0208538	0.724598		0.806274			0.1168	0.741636	Beta	314.604	95.7491
									X		Primary care event	0.681667	0.6817 (0.6401, 0.7218)	0.681667				0.681667		0.0208538	0.640125		0.721826			0.768089	0.697072	Beta	339.458	158.525
									X		Secondary care event	0.601667	0.6017 (0.5605, 0.6422)	0.601667				0.601667		0.0208538	0.560461		0.642172			0.907346	0.62921	Beta	330.98	219.125
											Alternative parameters
									X		Heart failure (NYHA II/III)	0.608583		0.608583		260		0.608583		0.0179648	0.573104		0.643503	Mejia et al. (2014)		0.613993	0.613883	Beta	448.586	288.513
											Hospital exacerbations
									X		Admission	0.56		0.56		6943		0.56	0.23	0.00276029	0.554586		0.565407	Ambrosy et al. (2015)		0.901488	0.56356	Beta	18109.5	14228.9
									X		24 hr	0.67		0.67		6943		0.67	0.26	0.00312032	0.66387		0.676101	Ambrosy et al. (2015)		0.974756	0.676089	Beta	15214.1	7493.49
									X		Discharge	0.79		0.79		6943		0.79	0.2	0.00240025	0.785277		0.794685	Ambrosy et al. (2015)		0.885525	0.792885	Beta	22748.1	6046.97
									X		30 days later	0.78		0.78		6943		0.78	0.2	0.00240025	0.775278		0.784687	Ambrosy et al. (2015)		0.959977	0.784188	Beta	23231.9	6552.58
											Days alive and out of hospital through day 30
									X		Arm1	20.9		20.9		3496		20.9	6.9	0.116698	20.6713		21.1287	Ambrosy et al. (2015)
									X		Arm2	20.7		20.7		3511		20.7	7.1	0.119824	20.4651		20.9349	Ambrosy et al. (2015)
									X		Pooled	20.7998		20.7998		7007		20.7998	7.00093	0.0836353	20.6359		20.9637			0.930516	20.9235	Normal	20.7998	0.0836353
			1						X		Average time to discharge (d)	9.20021		9.20021
			1						X		AUC for cycle	0.774842		0.774842
			1						X		Multiplier for cycle	0.993387		0.993387
											State utilities
			1						X		HF no HPE	0.766667	D.rngU.ByState	0.766667
			2						X		PCE no HPE	0.681667		0.681667
			3						X		SCE no HPE	0.601667		0.601667
			4						X		HF w HPE	0.766667		0.766667
			5						X		PCE w HPE	0.681667		0.681667
			6						X		SCE w HPE	0.601667		0.601667
			7						X		HF post event no HPE	0.766667		0.766667
			8						X		HF post event w HPE	0.766667		0.766667
			9						X		Dead	0		0				0
			5								E: NSAIDs - CKD
											Switches and settings
											Global settings
											Baseline population:
										X	Starting age	70	E.cohortAge	70
										X	Sex (% male)	0.5	E.cohortSex	0.5
										X	Cycles per year	4	E.cyclesPerYear
										X	Maximum duration of HPE (years)	10	E.maxDurHPE	10				10
											Scenario switches
										X	Source for RRT utility values	1	E.swtchU.Source	1
										X	Transplantation possible?	1	E.swtchTx.OnOff	1
											Natural history
											CKD progression
											Developing CKD5
											Annual rates
										X	3b	0.00483923		0.00483923		8885.71	43	0.00483923		0.152499	0.00350217		0.00651841	Kent et al. (2015)
										X	4	0.0593835		0.0593835		6045.45	359	0.0593835		0.052778	0.0533988		0.0658554	Kent et al. (2015)
										X	3b-4	0.0269235		0.0269235		14931.2	402	0.0269235		0.0498755	0.0243557		0.0296885			0.59021	0.0272316	Lognormal	-3.61475	0.0498755
											Per-cycle probability
										X	3b-4	0.00670828	E.pCKD5.from3B_4	0.00670828
											Developing CKD5D
											Annual rates
										X	3b	0.00799035		0.00799035		8885.71	71	0.00799035		0.118678	0.00624053		0.0100787	Kent et al. (2015)
										X	4	0.0795639		0.0795639		6045.45	481	0.0795639		0.0455961	0.0726115		0.0870024	Kent et al. (2015)
										X	3b-4	0.0369696		0.0369696		14931.2	552	0.0369696		0.0425628	0.0339495		0.0401864			0.469416	0.0368491	Lognormal	-3.29766	0.0425628
										X	5	0.149114		0.149114		3950	589	0.149114		0.0412043	0.137313		0.161658	Kent et al. (2015)		0.625294	0.151089	Lognormal	-1.90304	0.0412043
											Per-cycle probability
										X	3b-4	0.00919983	E.pCKD5D.from3B_4	0.00919983
										X	5	0.0365922	E.pCKD5D.from5	0.0365922
											Undergoing transplantation
											Annual rates
										X	3b-4	0		0				0
										X	5	0.0534177		0.0534177		3950	211	0.0534177		0.0688428	0.0464528		0.0611323	Kent et al. (2015)		0.628835	0.0546405	Lognormal	-2.92961	0.0688428
										X	5D	0.0652878		0.0652878		9297.3	607	0.0652878		0.0405887	0.0601966		0.0706945	Kent et al. (2015)		0.590433	0.0658965	Lognormal	-2.72895	0.0405887
											Per-cycle probability
										X	3b-4	0	E.pTx.from3B_4	0
										X	5	0.0132657	E.pTx.from5	0.0132657
										X	5D	0.0161895	E.pTx.from5D	0.0161895
											Probability of graft failure
										X	Annual	0.014		0.014				0.014		0.007	0.00378293		0.0306509	Hall et al(2018) citing RenalReg (derivation unclear)		0.782584	0.0188013	Beta	3.93	276.784
										X	per cycle	0.00351853	E.pTxGraftFailure	0.00351853
											Baseline prob of AKI
											Hospital AKI not requiring dialysis
											CKD 3B
										X	Normal proteinuria	0.023		0.023		34565.2	795	0.023		0.0354663	0.0214288		0.024656	James et al(2010)
										X	Mild proteinuria	0.043		0.043		8581.4	369	0.043		0.0520579	0.038724		0.0476191	James et al(2010)
										X	Heavy proteinuria	0.071		0.071		3704.23	263	0.071		0.0616626	0.0626777		0.0801198	James et al(2010)
											CKD 4
										X	Normal proteinuria	0.07		0.07		4271.43	299	0.07		0.0578315	0.0622897		0.0784011	James et al(2010)
										X	Mild proteinuria	0.091		0.091		2241.76	204	0.091		0.070014	0.0789403		0.104381	James et al(2010)
										X	Heavy proteinuria	0.117		0.117		1717.95	201	0.117		0.0705346	0.101383		0.134341	James et al(2010)
										X	CKD 3B-4	0.0386019		0.0386019		55204.5	2131	0.0386019		0.0216625	0.0369802		0.0402764			0.620127	0.0388585	Lognormal	-3.25445	0.0216625
										X	Per-cycle probability	0.00960406	E.pAKI.SecondaryNoRRT	0.00960406
											Hospital AKI requiring dialysis
											CKD 3B
										X	Normal proteinuria	0.0011		0.0011		33636.4	37	0.0011		0.164399	0.000774502		0.00151621	James et al(2010)
										X	Mild proteinuria	0.0028		0.0028		8928.57	25	0.0028		0.2	0.00181201		0.00413335	James et al(2010)
										X	Heavy proteinuria	0.007		0.007		4000	28	0.007		0.188982	0.00465145		0.0101169	James et al(2010)
											CKD 4
										X	Normal proteinuria	0.0046		0.0046		4565.22	21	0.0046		0.218218	0.00284747		0.00703159	James et al(2010)
										X	Mild proteinuria	0.011		0.011		2363.64	26	0.011		0.196116	0.00718557		0.0161175	James et al(2010)
										X	Heavy proteinuria	0.024		0.024		1833.33	44	0.024		0.150756	0.0174384		0.0322189	James et al(2010)
										X	CKD 3B-4	0.00327872		0.00327872		55204.5	181	0.00327872		0.0743294	0.00281844		0.00379272			0.836886	0.00352692	Lognormal	-5.7203	0.0743294
										X	Per-cycle probability	0.000819343	E.pAKI.SecondaryRRT	0.000819343
										X	Proportion of hospital AKIs requiring dialysis	0.0782872	E.pAKI.SecondaryReqsRRT	0.0782872		2312	181	0.0782872		0.00558541	0.0676905		0.0895747	Holmes et al. (2017)		0.183359	0.0732256	Beta	181	2131
											Primary care
										X	Proportion of AKIs managed in primary care alone	0.691		0.691		2816	1946	0.691		0.00870612	0.673861		0.707984	Holmes et al. (2017)		0.801251	0.698431	Beta	1946	870
										X	Per-cycle probability of primary care AKI	0.0233093	E.pAKI.Primary	0.0233093
											Age-stratified AKI-rates
											Overall rates
			65	74						X	65-74	0.0216		0.0216				0.0216		0.0294909	0.0204		0.0229	Guthrie personal communication		0.572084	0.021716	Lognormal	-3.83506	0.0294909
			75	84						X	75-84	0.031		0.031				0.031		0.0206176	0.0297		0.0322	Guthrie personal communication		0.0829675	0.0301271	Lognormal	-3.47377	0.0206176
			85	94						X	85-94	0.0388		0.0388				0.0388		0.0295821	0.0366		0.0411	Guthrie personal communication		0.750299	0.039583	Lognormal	-3.24934	0.0295821
											RR -v- 75-84
			70	74						X	70-74	0.697592		0.697592
			75	79						X	75-79	1		1
			80	84						X	80-84	1		1
			85	89						X	85-89	1.25039		1.25039
											Fitted AKI probs
											No NSAIDs
											Primary care
			70	74						X	70-74	0.0162604	E.rngP.AKI.Primary_noNSAIDs	0.0162604
			75	79						X	75-79	0.0233093		0.0233093
			80	84						X	80-84	0.0233093		0.0233093
			85	89						X	85-89	0.0291458		0.0291458
											Secondary care, no dialysis
			70	74						X	70-74	0.00669972	E.rngP.AKI.Secondary.noRRT_noNSAIDs	0.00669972
			75	79						X	75-79	0.00960406		0.00960406
			80	84						X	80-84	0.00960406		0.00960406
			85	89						X	85-89	0.0120089		0.0120089
											Secondary care, dialysis
			70	74						X	70-74	0.000571568	E.rngP.AKI.Secondary.wRRT_noNSAIDs	0.000571568
			75	79						X	75-79	0.000819343		0.000819343
			80	84						X	80-84	0.000819343		0.000819343
			85	89						X	85-89	0.0010245		0.0010245
											With NSAIDs
											Primary care
			70	74						X	70-74	0.0262357	E.rngP.AKI.Primary_wNSAIDs	0.0262357
			75	79						X	75-79	0.0420861		0.0420861
			80	84						X	80-84	0.0481368		0.0481368
			85	89						X	85-89	0.0528888		0.0528888
											Secondary care, no dialysis
			70	74						X	70-74	0.0108746	E.rngP.AKI.Secondary.noRRT_wNSAIDs	0.0108746
			75	79						X	75-79	0.0175389		0.0175389
			80	84						X	80-84	0.0201346		0.0201346
			85	89						X	85-89	0.0221095		0.0221095
											Secondary care, dialysis
			70	74						X	70-74	0.00093132	E.rngP.AKI.Secondary.wRRT_wNSAIDs	0.00093132
			75	79						X	75-79	0.00150732		0.00150732
			80	84						X	80-84	0.0017346		0.0017346
			85	89						X	85-89	0.00190402		0.00190402
											Consequences of AKI
										X	90-day mortality following PC-AKI	0.0959606		0.0959606		5075	487	0.0959606		0.00413408	0.0880101		0.104213	Holmes et al. (2017)		0.17464	0.0920851	Beta	487	4588
										X	90-day mortality following SC-AKI	0.275		0.275		14040	3861	0.275		0.00376822	0.267645		0.282416	Holmes et al. (2017)		0.176328	0.271496	Beta	3861	10179
											Probability of in-hospital death following AKI
										X	Hospital AKI not requiring dialysis	0.271		0.271		200779	54411	0.271		0.000991946	0.269057		0.272946	Kohle et al(2016)		0.493251	0.270982	Beta	54411	146368
										X	Hospital AKI requiring dialysis	0.411		0.411		19793	8135	0.411		0.00349713	0.404158		0.417867	Kohle et al(2015)		0.298709	0.409155	Beta	8135	11658
										X	RR for death, RRT -v- none	1.51662		1.51662				1.51662		0.00926287	1.48934		1.54441			0.564608	1.51891	Lognormal	0.416486	0.00926287
											Probability of death following AKI
										X	Hospital AKI not requiring dialysis	0.26431	E.pDeath.SecondaryAKInoRRT	0.26431
										X	Hospital AKI requiring dialysis	0.400859	E.pDeath.SecondaryAKIwRRT	0.400859
											Age-stratified prob of death
											OR -v- age <65
			65	74						X	65-74	1.42		1.42				1.42		0.00895203	1.4		1.45	Kohle et al(2016)		0.143663	1.40654	Lognormal	0.350657	0.00895203
			75	84						X	75-84	2.01		2.01				2.01		0.00761569	1.98		2.04	Kohle et al(2016)		0.170981	1.99551	Lognormal	0.698135	0.00761569
			85	99						X	85+	2.93		2.93				2.93		0.0069658	2.89		2.97	Kohle et al(2016)		0.352257	2.92227	Lognormal	1.075	0.0069658
											With NSAIDs
											Primary care
			70	74						X	70-74	0.0959606	E.rngP.AKI_PC.death	0.0959606
			75	79						X	75-79	0.130623		0.130623
			80	84						X	80-84	0.130623		0.130623
			85	89						X	85-89	0.179669		0.179669
											Secondary care, no dialysis
			70	74						X	70-74	0.26431	E.rngP.AKI_SCnoRRT.death	0.26431
			75	79						X	75-79	0.337108		0.337108
			80	84						X	80-84	0.337108		0.337108
			85	89						X	85-89	0.425719		0.425719
											Secondary care, dialysis
			70	74						X	70-74	0.400859	E.rngP.AKI_SCwRRT.death	0.400859
			75	79						X	75-79	0.486401		0.486401
			80	84						X	80-84	0.486401		0.486401
			85	89						X	85-89	0.579923		0.579923
										X	Prob of CKD progression following secondary AKI	0.184211	E.pCKD5.postSecondaryAKInoRRT	0.184211		228	42	0.184211		0.025617	0.136722		0.236944	Wonnacott et al(2014)		0.971943	0.2355	Beta	42	186
										X	Prob of RRT following secondary AKI	0.0131195	E.pCKD5D.postSecondaryAKI	0.0131195		686	9	0.0131195		0.00434123	0.00602497		0.0228817	Wonnacott et al(2014)		0.716656	0.0152444	Beta	9	677
										X	Prob of CKD progression but no RRT after 2º AKI	0.171091	E.pCKD5.postSecondaryAKI	0.171091
										X	Prob of CKD progression but no RRT after 1º AKI	0.0921053	E.pCKD5.postPrimaryAKI	0.0921053
											Mortality
											Annual rates
										X	1-3B	0.022		0.022		6045.45	133	0.022		0.086711	0.0184201		0.0260725	Kent et al. (2015)
										X	4	0.035		0.035		8885.71	311	0.035		0.0567048	0.0312178		0.0391141	Kent et al. (2015)
										X	3B-4	0.0297365		0.0297365		14931.2	444	0.0297365		0.0474579	0.0270345		0.0326354			0.346506	0.0291845	Lognormal	-3.51538	0.0474579
										X	5	0.06		0.06		3950	237	0.06		0.064957	0.0526037		0.068145	Kent et al. (2015)		0.387278	0.058894	Lognormal	-2.81341	0.064957
										X	5D	0.074		0.074		9297.3	688	0.074		0.0381246	0.0685731		0.0797422	Kent et al. (2015)		0.0909396	0.0703279	Lognormal	-2.60369	0.0381246
											Per-cycle probability
											3B-4
			70	3B-4						X	70-74	0.00740655		0.00740655
			75	3B-4						X	75-79	0.0130816		0.0130816
			80	3B-4						X	80-84	0.0231377		0.0231377
			85	3B-4						X	85-89	0.0430949		0.0430949
			90	3B-4						X	90+	0.0851832		0.0851832
											5
			70	5						X	70-74	0.0148881		0.0148881
			75	5						X	75-79	0.0262193		0.0262193
			80	5						X	80-84	0.0461359		0.0461359
			85	5						X	85-89	0.0850474		0.0850474
			90	5						X	90+	0.16443		0.16443
											5D
			70	5D						X	70-74	0.0183299		0.0183299
			75	5D						X	75-79	0.0322375		0.0322375
			80	5D						X	80-84	0.056591		0.056591
			85	5D						X	85-89	0.103827		0.103827
			90	5D						X	90+	0.19873		0.19873
											Post-Tx
			70	GP						X	70-74	0.00468897		0.00468897
			75	GP						X	75-79	0.00829044		0.00829044
			80	GP						X	80-84	0.014691		0.014691
			85	GP						X	85-89	0.0274658		0.0274658
			90	GP						X	90+	0.0547327		0.0547327
											General population mortality
											People
			70							X	70-74	0.0188		0.0188
			75							X	75-79	0.0333		0.0333
			80							X	80-84	0.0592		0.0592
			85							X	85-89	0.1114		0.1114
			90							X	90+	0.22515		0.22515
											Ratio compared with 70-74yos
			70							X	70-74	1		1
			75							X	75-79	1.77128		1.77128
			80							X	80-84	3.14894		3.14894
			85							X	85-89	5.92553		5.92553
			90							X	90+	11.9761		11.9761
											Effect data
											Effect of NSAIDs on risk of AKI
										X	OR for AKI, NSAID -v- none	1.63		1.63				1.63		0.14925	1.22		2.19	Zhang et al. (2017)		0.497799	1.62866	Lognormal	0.48858	0.14925
											Age-stratified IRRs for AKI, NSAID -v- none
			70	74						X	70-74	1.7		1.7				1.7		0.204375	1.14		2.54	Guthrie personal communication		0.0220004	1.12637	Lognormal	0.530628	0.204375
			75	79						X	75-79	1.92		1.92				1.92		0.164609	1.39		2.65	Guthrie personal communication		0.408114	1.84794	Lognormal	0.652325	0.164609
			80	84						X	80-84	2.21		2.21				2.21		0.161311	1.61		3.03	Guthrie personal communication		0.265549	1.99762	Lognormal	0.792993	0.161311
			85	89						X	85-89	1.94		1.94				1.94		0.183356	1.35		2.77	Guthrie personal communication		0.126637	1.57336	Lognormal	0.662688	0.183356
											Relative IRRs compared with 70-74yos
			70	74						X	70-74	1		1
			75	79						X	75-79	1.12941		1.12941
			80	84						X	80-84	1.3		1.3
			85	89						X	85-89	1.14118		1.14118
											Age-weighted ORs
			70	74						X	70-74	1.63		1.63
			75	79						X	75-79	1.84094		1.84094
			80	84						X	80-84	2.119		2.119
			85	89						X	85-89	1.86012		1.86012
											Costs
											Unit costs
											NSAIDs
										X	Celecoxib 100mg bd	6.33083		6.33083
										X	Diclofenac sodium 50mg bd	9.39189		9.39189
										X	Ibuprofen 400mg tid	25.0124		25.0124
										X	Naproxen 500mg qd	7.66352		7.66352
										X	NSAIDs cost	7.66352	E.cMeds.NSAIDs	7.66352
											Alternative painkiller
										X	Paracetamol 2x500mg tid	16.7645	E.cMeds.Paracetamol	16.7645
										X	Blood test (DAPS08 Phlebotomy)	3.6736		3.6736				3.6736		0.734719	2.37736		5.24738	NHS Reference Costs 2019/20		0.145326	2.90805	Gamma	25	0.146944
										X	Inflated to 2020/21	3.78674		3.78674							2.45058		5.409
											Nonelective admission for AKI
										X	LA07H Acute Kidney Injury with Interventions, with CC Score 11+	6357.06		6357.06		2351		6357.06						NHS Reference Costs 2019/20
										X	LA07J Acute Kidney Injury with Interventions, with CC Score 6-10	4836.03		4836.03		3531		4836.03						NHS Reference Costs 2019/20
										X	LA07K Acute Kidney Injury with Interventions, with CC Score 0-5	3866.48		3866.48		2529		3866.48						NHS Reference Costs 2019/20
										X	LA07L Acute Kidney Injury without Interventions, with CC Score 12+	3803.33		3803.33		6304		3803.33						NHS Reference Costs 2019/20
										X	LA07M Acute Kidney Injury without Interventions, with CC Score 8-11	2986.45		2986.45		12454		2986.45						NHS Reference Costs 2019/20
										X	LA07N Acute Kidney Injury without Interventions, with CC Score 4-7	2434.62		2434.62		17525		2434.62						NHS Reference Costs 2019/20
										X	LA07P Acute Kidney Injury without Interventions, with CC Score 0-3	2040.82		2040.82		8584		2040.82						NHS Reference Costs 2019/20
										X	Weighted average	3062.32		3062.32				3062.32		612.465	1981.77		4374.24			0.442302	2934.25	Gamma	25	122.493
										X	Inflated to 2020/21	3156.64		3156.64							2042.81		4508.96
											Critical care per day
										X	XC02Z Adult Critical Care, 5 Organs Supported (CCU10 - renal adult patients predominate)	1726.29		1726.29		83		1726.29						NHS Reference Costs 2019/20
										X	XC03Z Adult Critical Care, 4 Organs Supported (CCU10 - renal adult patients predominate)	1558.15		1558.15		226		1558.15						NHS Reference Costs 2019/20
										X	XC04Z Adult Critical Care, 3 Organs Supported (CCU10 - renal adult patients predominate)	1531.7		1531.7		342		1531.7						NHS Reference Costs 2019/20
										X	XC05Z Adult Critical Care, 2 Organs Supported (CCU10 - renal adult patients predominate)	1176.31		1176.31		1306		1176.31						NHS Reference Costs 2019/20
										X	XC06Z Adult Critical Care, 1 Organ Supported (CCU10 - renal adult patients predominate)	1298.22		1298.22		2501		1298.22						NHS Reference Costs 2019/20
										X	XC07Z Adult Critical Care, 0 Organs Supported (CCU10 - renal adult patients predominate)	733.459		733.459		599		733.459						NHS Reference Costs 2019/20
										X	Weighted average	1234.27		1234.27				1234.27		246.855	798.756		1763.04			0.883702	1534.11	Gamma	25	49.3709
										X	Inflated to 2020/21	1272.29		1272.29							823.358		1817.34
											Renal dialysis for acute kidney injury
										X	LE01A Haemodialysis for Acute Kidney Injury, 19 years and over	216.261		216.261		10492		216.261						NHS Reference Costs 2019/20
										X	LE02A Peritoneal Dialysis for Acute Kidney Injury, 19 years and over	74.1673		74.1673		10340		74.1673						NHS Reference Costs 2019/20
										X	Weighted average	145.732		145.732				145.732		29.1465	94.3103		208.165			0.612459	152.216	Gamma	25	5.82929
										X	Inflated to 2020/21	150.221		150.221							97.215		214.576
											State costs
											CKD3B-4
										X	CKD3B	1055		1055		1494		1055		46	966.756		1147.04	Kent et al(2015)		0.543937	1059.41	Gamma	526.004	2.00569
										X	CKD4	3694		3694		2228		3694		84	3531.18		3860.44	Kent et al(2015)		0.857936	3784.06	Gamma	1933.91	1.91012
										X	Annual cost (2010/11)	2634.71		2634.71							2501.83		2771.29
			2010							X	Cost per cycle (2010/11)	658.678		658.678							625.457		692.822
			2020							X	Cost per cycle (2020/21)	787.005		787.005							747.311		827.801
											CKD5
										X	Annual cost (2010/11)	12952		12952		1017		12952		185	12591.9		13317.1	Kent et al(2015)		0.0156904	12557	Gamma	4901.51	2.64245
			2010							X	Cost per cycle (2010/11)	3238		3238							3147.98		3329.27
			2020							X	Cost per cycle (2020/21)	3868.84		3868.84							3761.28		3977.89
											CKD5D
										X	Annual cost (2010/11)	20511		20511		2498		20511		93	20329.1		20693.7	Kent et al(2015)		0.916263	20639.5	Gamma	48641.6	0.421676
			2010							X	Cost per cycle (2010/11)	5127.75		5127.75							5082.28		5173.42
			2020							X	Cost per cycle (2020/21)	6126.76		6126.76							6072.43		6181.33
											Transplantation
										X	Annual cost for year of Tx (2010/11)	24602		24602				24602		293.628	24027		25178	Kent et al(2015)		0.565366	24649.2	Gamma	7020.15	3.50448
			2010							X	Cost of Tx cycle (2010/11)	23741		23741							6006.75		6294.5
			2020							X	Cost per cycle (2020/21)	28366.3		28366.3							7177.01		7520.82
											Post-transplantation
											Hospital costs
										X	Annual cost (2010/11)	1148		1148				1148		86.7363	978		1318	Kent et al(2015)		0.434477	1131.58	Gamma	175.179	6.5533
			2010							X	Cost per cycle (2010/11)	287		287							244.5		329.5
			2020							X	Cost per cycle (2020/21)	342.915		342.915							292.134		393.695
											Immunosuppression
										X	Per 3 months	2083		2083				2083		416.6	1348.01		2975.37	NICE NG203		0.341094	1890.65	Gamma	25	83.32
										X	Cost per cycle	2083		2083							1348.01		2975.37
										X	Total cost per cycle	2425.91		2425.91
											Primary care AKI
											Resource-use
										X	GP appointment	2		2				2
										X	Blood test	2		2				2
										X	Cost per cycle	873.038		873.038
											Secondary care AKI no RRT
											Resource-use
										X	Proportion of people needing ICU	0.0466472		0.0466472		686	32	0.0466472		0.00805152	0.0321694		0.0636241	Wonnacott et al(2014)		0.385836	0.0439191	Beta	32	654
											Duration of ICU
										X	No AKI	3		3		15478		3	7	0.0562653	2.89123		3.11177	Bedford et al. (2014)		0.0296028	2.8952	Lognormal	1.09844	0.0187535
										X	AKIN 1	4.4		4.4		3067		4.4	7.8	0.140844	4.13038		4.68242	Bedford et al. (2014)				Lognormal	1.48109	0.0320018
										X	AKIN 2	4.5		4.5		807		4.5	5.4	0.190089	4.1389		4.88389	Bedford et al. (2014)				Lognormal	1.50319	0.0422232
										X	AKIN 3	7.3		7.3		588		7.3	8	0.329914	6.67468		7.96763	Bedford et al. (2014)				Lognormal	1.98685	0.0451707
										X	Average ICU LoS with AKI	4.80025		4.80025		4462		4.80025	7.45182	0.111557	4.58529		5.02256			0.143888	4.68186	Lognormal	1.5684	0.0232367
										X	Average additional ICU LoS owing to AKI	1.80025		1.80025
										X	Blood test	2		2				2
										X	Dialysis sessions for people needing RRT	3		3				3
										X	Cost of 1-week admission	3263.49		3263.49
											Cost for people…
										X	Dying	3263.49		3263.49
										X	Returning to CKD3B-4	3990.16		3990.16
										X	Progressing to ESRD	6835.73		6835.73
										X	Progressing to CKD5D	8920.56		8920.56
										X	Cost of cycle (no RRT)	4322.28		4322.28
										X	Cost of cycle (inc RRT)	4800.29		4800.29
											Cycle costs by state
			1							X	No event no NSAID	803.769	E.rngC.byState	803.769
			2							X	No event + NSAID	794.668		794.668
			3							X	Primary care AKI	873.038		873.038
			4							X	Secondary care AKI (no RRT)	4322.28		4322.28
			5							X	Secondary care AKI (with RRT)	4800.29		4800.29
			6							X	Post-event CKD stage 3b-4	803.769		803.769
			7							X	ESRD	3868.84		3868.84
			8							X	ESRD+RRT	6126.76		6126.76
			9							X	Transplant	28366.3		28366.3
			10							X	Post-transplant	2425.91		2425.91
			11							X	Dead (AKI)	0		0				0
			12							X	Dead (other)	0		0				0
											Utilities
											Source data
										X	Utility with CKD4 (age 64)	0.74		0.74				0.74		0.0586745	0.62		0.85	Jesky et al(2016)		0.904816	0.814892	Beta	40.6159	14.2704
										X	Disutility for CKD3B-4	-0.0672	E.uDisutil.CKD	-0.0672
										X	Utility with CKD5 (age 64)	0.73		0.73				0.73		0.0969406	0.62		1	Jesky et al(2016)		0.24197	0.664567	Beta	14.5808	5.39291
										X	Disutility for CKD5	-0.0772	E.uDisutil.CKD5	-0.0772
											Utility with CKD5D
										X	Yang et al. (2015)	0.68		0.68		150		0.68	0.36	0.0293939	0.62109		0.736191	Yang et al(2015)		0.700163	0.69581	Beta	170.579	80.2726
											Liem et al. (2008)
										X	Stage 5, RRT (haemodialysis)	0.56		0.56		1384		0.56		0.0331639	0.49		0.62	Liem et al. 2008		0.508763	0.56091	Beta	124.898	98.1341
										X	Stage 5, RRT (peritoneal dialysis)	0.58		0.58		288		0.58		0.0433681	0.5		0.67	Liem et al. 2008		0.629495	0.594783	Beta	74.5414	53.9782
										X	Proportion on PD	0.203		0.203		7959	1616	0.203		0.00450838	0.194275		0.211948	UKRR v22		0.384244	0.201691	Beta	1616	6343
										X	Proportion on dialysis	0.921		0.921		7959	7330	0.921		0.00302334	0.914944		0.926796	UKRR v22		0.164317	0.918018	Beta	7330	629
										X	Proportion on dialysis on PD	0.220413		0.220413
										X	Disutility CKD5D	-0.1272	E.uDisutil.CKD5D	-0.1272
										X	Utility transplant waiting list	0.773		0.773				0.773		0.005	0.763127		0.782726	Li et al(2017)		0.11103	0.766882	Beta	5424.79	1593.05
										X	Utility increment post transplant	0.054		0.054				0.054		0.011	0.0345211		0.0774804	Li et al(2017)		0.629434	0.0569864	Beta	22.7438	398.438
										X	Utility post transplant	0.827		0.827
										X	Disutility for post transplant	-0.0074		-0.0074
											AKI in secondary care
										X	Hospital 1	0.473		0.473		20		0.473	0.299	0.10895	0.26452		0.686598	Mistry et al(2018)		0.21749	0.385106	Beta	9.46	10.54
										X	Hospital 2	0.293		0.293		28		0.293	0.402	0.0845171	0.14307		0.470898	Mistry et al(2018)		0.226735	0.22652	Beta	8.204	19.796
										X	Average	0.368		0.368		48		0.368	0.363017	0.0523969	0.268588		0.473387			0.811936	0.414429	Beta	30.8066	52.907
										X	Disutility for AKI in secondary care	-0.4361	E.uDisutil.AKI_Secondary	-0.4361
										X	Assumed duration of disutility (years)	0.0191655		0.0191655				0.0191655
										X	Assumed duration of disutility for primary care AKI (years)	0.0191655		0.0191655				0.0191655
											Disutilities by state
			1							X	No event no NSAID	-0.0672	E.rngU.Disutil_byState	-0.0672
			2							X	No event + NSAID	-0.0672		-0.0672
			3							X	Primary care AKI	-0.0905737		-0.0905737
			4							X	Secondary care AKI (no RRT)	-0.150881		-0.150881
			5							X	Secondary care AKI (with RRT)	-0.154714		-0.154714
			6							X	Post-event CKD stage 3b-4	-0.0672		-0.0672
			7							X	ESRD	-0.0772		-0.0772
			8							X	ESRD+RRT	-0.1272		-0.1272
			9							X	Transplant	-0.1272		-0.1272
			10							X	Post-transplant	-0.0074		-0.0074
			11							X	Dead (AKI)	0		0
			12							X	Dead (other)	0		0
											Scale-up of expected impact on population of England
											Switches and settings
						X	X	X	X	X	Assume no overlap between >65s and DOAC/HF/CKD	1	swtchOverlap	1
						X	X	X	X	X	Assumed population at risk in England	1	swtchEnglandPop	1
											Prevalence of people at risk
											Number at risk in PINCER rollout
			1								A: No gastroprotection - NSAIDs in people >65	0.124303	124.3 (124.1 to 124.5)	0.124303		10906453	1355707	0.124303			0.124107		0.124499	PINCER rollout		0.544477	0.124314	Beta	1355707	9550746
			2								B: No gastroprotection - NSAIDs in people with ulcer history	0.00761971	7.6 (7.6 to 7.7)	0.00761971		10906453	83104	0.00761971			0.00756819		0.0076714	PINCER rollout		0.149335	0.00759235	Beta	83104	10823349
			3								C: NSAIDs - DOAC/warfarin	0.0225351	22.5 (22.4 to 22.6)	0.0225351		10906453	245778	0.0225351			0.0224471		0.0226233	PINCER rollout		0.421784	0.0225262	Beta	245778	10660675
			4								D: NSAIDs - HF	0.00805065	8.1 (8.0 to 8.1)	0.00805065		10906453	87804	0.00805065			0.0079977		0.00810377	PINCER rollout		0.00655747	0.00798368	Beta	87804	10818649
			5								E: NSAIDs - CKD	0.0125384	12.5 (12.5 to 12.6)	0.0125384		10906453	136749	0.0125384			0.0124724		0.0126045	PINCER rollout		0.956282	0.012596	Beta	136749	10769704
											Total	0.175047	175.0 (174.8 to 175.3)	0.175047		10906453	1909142	0.175047			0.174822		0.175273	PINCER rollout		0.410508	0.175021	Beta	1909142	8997311
											Prevalence of HPE among people at risk in PINCER rollout
			1								A: No gastroprotection - NSAIDs in people >65	0.0137131	13.7 (13.5 to 13.9)	0.0137131		1355707	18591	0.0137131			0.0135181		0.0139096	PINCER rollout		0.689106	0.0137622	Beta	18591	1337116
			2								B: No gastroprotection - NSAIDs in people with ulcer history	0.0142953	14.3 (13.5 to 15.1)	0.0142953		83104	1188	0.0142953			0.0134994		0.0151134	PINCER rollout		0.845184	0.0147138	Beta	1188	81916
			3								C: NSAIDs - DOAC/warfarin	0.0162952	16.3 (15.8 to 16.8)	0.0162952		245778	4005	0.0162952			0.0157984		0.0167994	PINCER rollout		0.807492	0.0165167	Beta	4005	241773
			4								D: NSAIDs - HF	0.0175846	17.6 (16.7 to 18.5)	0.0175846		87804	1544	0.0175846			0.0167257		0.0184643	PINCER rollout		0.0535703	0.0168759	Beta	1544	86260
			5								E: NSAIDs - CKD	0.0199855	20.0 (19.3 to 20.7)	0.0199855		136749	2733	0.0199855			0.0192504		0.0207339	PINCER rollout		0.815867	0.0203256	Beta	2733	134016
											Total	0.0146982	14.7 (14.5 to 14.9)	0.0146982		1909142	28061	0.0146982			0.014528		0.0148694	PINCER rollout		0.959944	0.014851	Beta	28061	1881081
											Prevalence of HPE as proportion of whole PINCER rollout population
			1								A: No gastroprotection - NSAIDs in people >65	0.00170459	1.70 (1.68 to 1.73)	0.00170459		10906453	18591	0.00170459			0.00168019		0.00172916	PINCER rollout		0.0487352	0.00168394	Beta	18591	10887862
			2								B: No gastroprotection - NSAIDs in people with ulcer history	0.000108926	0.11 (0.10 to 0.12)	0.000108926		10906453	1188	0.000108926			0.00010282		0.000115206	PINCER rollout		0.717251	0.000110722	Beta	1188	10905265
			3								C: NSAIDs - DOAC/warfarin	0.000367214	0.37 (0.36 to 0.38)	0.000367214		10906453	4005	0.000367214			0.00035593		0.000378671	PINCER rollout		0.386626	0.000365514	Beta	4005	10902448
			4								D: NSAIDs - HF	0.000141568	0.14 (0.13 to 0.15)	0.000141568		10906453	1544	0.000141568			0.000134594		0.000148715	PINCER rollout		0.850122	0.000145305	Beta	1544	10904909
			5								E: NSAIDs - CKD	0.000250586	0.25 (0.24 to 0.26)	0.000250586		10906453	2733	0.000250586			0.000241279		0.000260066	PINCER rollout		0.72215	0.00025339	Beta	2733	10903720
											Total	0.00257288	2.57 (2.54 to 2.60)	0.00257288		10906453	28061	0.00257288			0.0025429		0.00260303	PINCER rollout		0.917256	0.00259418	Beta	28061	10878392
											Scaled up to population of England
											Population of England registered with GP	63049603		63049603				63049603						NHS England
											Population of England	56536000		56536000				56536000						ONS
											Selected population estimate	63049603		63049603
			1								A: No gastroprotection - NSAIDs in people >65	107474	107,474 (105,935 to 109,023)	107474				107474			105935		109023
			2								B: No gastroprotection - NSAIDs in people with ulcer history	6867.76	6,868 (6,483 to 7,264)	6867.76				6867.76			6482.76		7263.72
			3								C: NSAIDs - DOAC/warfarin	23152.7	23,153 (22,441 to 23,875)	23152.7				23152.7			22441.3		23875.1
			4								D: NSAIDs - HF	8925.78	8,926 (8,486 to 9,376)	8925.78				8925.78			8486.09		9376.41
			5								E: NSAIDs - CKD	15799.3	15,799 (15,213 to 16,397)	15799.3				15799.3			15212.6		16397
											Total	162219	162,219 (160,329 to 164,120)	162219				162219			160329		164120
											Expected impact
											Costs
			1								A: No gastroprotection - NSAIDs in people >65	2.55919e+06	rngNSAIDsHarm.NationalCosts	2.55919e+06
			2								B: No gastroprotection - NSAIDs in people with ulcer history	167486		167486
			3								C: NSAIDs - DOAC/warfarin	2.36144e+07		2.36144e+07
			4								D: NSAIDs - HF	139201		139201
			5								E: NSAIDs - CKD	3.32417e+06		3.32417e+06
											Total	2.98044e+07		2.98044e+07
											QALYs
			1								A: No gastroprotection - NSAIDs in people >65	-1801.31	rngNSAIDsHarm.NationalQALYs	-1801.31
			2								B: No gastroprotection - NSAIDs in people with ulcer history	-99.9326		-99.9326
			3								C: NSAIDs - DOAC/warfarin	-2007.85		-2007.85
			4								D: NSAIDs - HF	-408.751		-408.751
			5								E: NSAIDs - CKD	-1733.12		-1733.12
											Total	-6050.97		-6050.97
											10-yr deaths
			1								A: No gastroprotection - NSAIDs in people >65	65.3202		65.3202
			2								B: No gastroprotection - NSAIDs in people with ulcer history	1.30698		1.30698
			3								C: NSAIDs - DOAC/warfarin	240.045		240.045
			4								D: NSAIDs - HF	24.2574		24.2574
			5								E: NSAIDs - CKD	405.038		405.038
											Total	735.968		735.968
											GI pain
			1								A: No gastroprotection - NSAIDs in people >65	63166		63166
			2								B: No gastroprotection - NSAIDs in people with ulcer history	4133.67		4133.67
			3								C: NSAIDs - DOAC/warfarin	3434.18		3434.18
			4								D: NSAIDs - HF	0		0
			5								E: NSAIDs - CKD	0		0
											Total	70733.9		70733.9
											Symptomatic ulcers
			1								A: No gastroprotection - NSAIDs in people >65	1306.38		1306.38
			2								B: No gastroprotection - NSAIDs in people with ulcer history	85.4632		85.4632
			3								C: NSAIDs - DOAC/warfarin	91.3529		91.3529
			4								D: NSAIDs - HF	0		0
			5								E: NSAIDs - CKD	0		0
											Total	1483.19		1483.19
											Serious GI events
			1								A: No gastroprotection - NSAIDs in people >65	356.119		356.119
			2								B: No gastroprotection - NSAIDs in people with ulcer history	23.3064		23.3064
			3								C: NSAIDs - DOAC/warfarin	1541.06		1541.06
			4								D: NSAIDs - HF	0		0
			5								E: NSAIDs - CKD	0		0
											Total	1920.49		1920.49
											Stroke
			1								A: No gastroprotection - NSAIDs in people >65	0		0
			2								B: No gastroprotection - NSAIDs in people with ulcer history	0		0
			3								C: NSAIDs - DOAC/warfarin	1717.11		1717.11
			4								D: NSAIDs - HF	0		0
			5								E: NSAIDs - CKD	0		0
											Total	1717.11		1717.11
											HF exacerbations
			1								A: No gastroprotection - NSAIDs in people >65	0		0
			2								B: No gastroprotection - NSAIDs in people with ulcer history	0		0
			3								C: NSAIDs - DOAC/warfarin	0		0
			4								D: NSAIDs - HF	6748.28		6748.28
			5								E: NSAIDs - CKD	0		0
											Total	6748.28		6748.28
											AKI
			1								A: No gastroprotection - NSAIDs in people >65	0		0
			2								B: No gastroprotection - NSAIDs in people with ulcer history	0		0
			3								C: NSAIDs - DOAC/warfarin	0		0
			4								D: NSAIDs - HF	0		0
			5								E: NSAIDs - CKD	3270.87		3270.87
											Total	3270.87		3270.87
											RRT
			1								A: No gastroprotection - NSAIDs in people >65	0		0
			2								B: No gastroprotection - NSAIDs in people with ulcer history	0		0
			3								C: NSAIDs - DOAC/warfarin	0		0
			4								D: NSAIDs - HF	0		0
			5								E: NSAIDs - CKD	-44.0896		-44.0896
											Total	-44.0896		-44.0896

## Sheet: Results >>>
				Camacho et al. (2024) Harms of hazardous prescribing of NSAIDs
					The following worksheets collect model results
					* 'Results.Summ' provides all outputs in a conveniently formatted way
					* The other 3 worksheets are part of the architecture of the model; users can ignore these, unless they are keen
					to verify the derivation of the values in 'Results.Summ'

## Sheet: Results.Summ
				Camacho et al. (2024) Harms of hazardous prescribing of NSAIDs
					Costs generated per person (£)			QALYs generated per person
				Type of HPE	HPE	No HPE	Difference (HPE minus no HPE)	HPE	No HPE	Difference (HPE minus no HPE)
				A: No gastroprotection - NSAIDs in people >65	£258 (£197 to £339)	£235 (£174 to £316)	£24 (£7 to £44)	5.835 (5.761 to 5.910)	5.852 (5.777 to 5.926)	−0.017 (−0.021 to −0.012)
				B: No gastroprotection - NSAIDs in people with ulcer history	£277 (£211 to £365)	£253 (£188 to £340)	£24 (£7 to £45)	6.702 (6.633 to 6.768)	6.716 (6.645 to 6.784)	−0.015 (−0.019 to −0.010)
				C: NSAIDs - DOAC/warfarin	£2,520 (£1,427 to £4,285)	£1,432 (£1,002 to £1,960)	£1,087 (£246 to £2,571)	4.813 (4.605 to 5.020)	4.906 (4.710 to 5.105)	−0.092 (−0.175 to −0.037)
				D: NSAIDs - HF	£12,597 (£8,264 to £17,706)	£12,585 (£8,258 to £17,664)	£12 (−£73 to £96)	3.003 (2.795 to 3.204)	3.050 (2.840 to 3.252)	−0.047 (−0.072 to −0.027)
				E: NSAIDs - CKD	£50,259 (£48,440 to £52,251)	£50,056 (£48,267 to £51,902)	£202 (−£149 to £710)	4.524 (3.849 to 5.055)	4.633 (3.930 to 5.180)	−0.109 (−0.197 to −0.040)
				HPE	Total cost in England	Total QALY loss in England
			6	Expected harm in England: query A	£2.54m (£0.72m to £4.66m)	−1,801 (−2,306 to −1,315)
			7	Expected harm in England: query B	£0.17m (£0.05m to £0.30m)	−100 (−135 to −68)
			8	Expected harm in England: query C	£25.19m (£5.71m to £59.55m)	−2,137 (−4,070 to −839)
			9	Expected harm in England: query D	£0.11m (−£0.66m to £0.87m)	−417 (−637 to −248)
			10	Expected harm in England: query E	£3.20m (−£2.37m to £11.30m)	−1,719 (−3,042 to −626)
			11	Expected harm in England: total	£31.20m (£10.20m to £68.55m)	−6,175 (−8,502 to −4,299)
					Deaths	Symptomatic ulcers	Serious gastrointestinal events	Strokes	Acute exacerbations of heart failure	Acute kidney injuries
				NSAID in older people without gastroprotection	65.3202	1306.38	356.119	0	0	0
				NSAID with previous peptic ulcer without gastroprotection	1.30698	85.4632	23.3064	0	0	0
				NSAID with oral anticoagulant	240.045	91.3529	1541.06	1717.11	0	0
				NSAID with heart failure	24.2574	0	0	0	6748.28	0
				NSAID with chronic kidney disease	405.038	0	0	0	0	3270.87
				Total	735.968	1483.19	1920.49	1717.11	6748.28	3270.87

## Sheet: Results.D+P
				Camacho et al. (2024) Harms of hazardous prescribing of NSAIDs
					1	2	1	2			1	2
					Costs generated per patient (£)		QALYs generated per patient		Net		Expected deaths
					HPE	no HPE	HPE	no HPE	Cost (£)	QALY	HPE	no HPE	Net
			1	A: No gastroprotection - NSAIDs in people >65
			1	Determ	255.59	231.778	5.83673	5.85349	23.8123	-0.0167605	0.232332	0.231724	0.000607779
			1	Prob	£258 (£197 to £339)	£235 (£174 to £316)	5.835 (5.761 to 5.910)	5.852 (5.777 to 5.926)	£24 (£7 to £44)	−0.017 (−0.021 to −0.012)
			2	B: No gastroprotection - NSAIDs in people with ulcer history
			2	Determ	274.291	249.904	6.70056	6.71511	24.3873	-0.014551	0.0609979	0.0608076	0.000190307
			2	Prob	£277 (£211 to £365)	£253 (£188 to £340)	6.702 (6.633 to 6.768)	6.716 (6.645 to 6.784)	£24 (£7 to £45)	−0.015 (−0.019 to −0.010)
			3	C: NSAIDs - DOAC/warfarin
			3	Determ	2443.39	1423.45	4.81964	4.90636	1019.94	-0.0867221	0.492461	0.482093	0.0103679
			3	Prob	£2,520 (£1,427 to £4,285)	£1,432 (£1,002 to £1,960)	4.813 (4.605 to 5.020)	4.906 (4.710 to 5.105)	£1,087 (£246 to £2,571)	−0.092 (−0.175 to −0.037)
			4	D: NSAIDs - HF
			4	Determ	12596.5	12580.9	3.0026	3.0484	15.5954	-0.0457944	0.824335	0.821618	0.00271768
			4	Prob	£12,597 (£8,264 to £17,706)	£12,585 (£8,258 to £17,664)	3.003 (2.795 to 3.204)	3.050 (2.840 to 3.252)	£12 (−£73 to £96)	−0.047 (−0.072 to −0.027)
			5	E: NSAIDs - CKD
			5	Determ	50215.8	50005.4	4.52747	4.63717	210.4	-0.109696	0.500951	0.475314	0.0256364
			5	Prob	£50,259 (£48,440 to £52,251)	£50,056 (£48,267 to £51,902)	4.524 (3.849 to 5.055)	4.633 (3.930 to 5.180)	£202 (−£149 to £710)	−0.109 (−0.197 to −0.040)
			6	Expected harm in England: query A
			6	Determ					2.55919e+06	-1801.31
			6	Prob					£2,535,968 (£717,761 to £4,664,682)	−1801.307 (−2306.289 to −1314.913)
			7	Expected harm in England: query B
			7	Determ					167486	-99.9326
			7	Prob					£165,937 (£46,395 to £303,902)	−99.913 (−134.567 to −67.917)
			8	Expected harm in England: query C
			8	Determ					2.36144e+07	-2007.85
			8	Prob					£25,192,401 (£5,712,183 to £59,553,312)	−2137.133 (−4069.808 to −839.163)
			9	Expected harm in England: query D
			9	Determ					139201	-408.751
			9	Prob					£107,167 (−£657,488 to £869,546)	−417.198 (−637.129 to −247.964)
			10	Expected harm in England: query E
			10	Determ					3.32417e+06	-1733.12
			10	Prob					£3,196,029 (−£2,367,560 to £11,300,980)	−1719.009 (−3041.784 to −626.271)
			11	Expected harm in England: total
			11	Determ					2.98044e+07	-6050.97
			11	Prob					£31,197,502 (£10,200,387 to £68,554,942)	−6174.559 (−8501.587 to −4299.196)
				A	255.59	231.778	23.8123	5.83673	5.85349	-0.0167605
				B	274.291	249.904	24.3873	6.70056	6.71511	-0.014551
				D	2443.39	1423.45	1019.94	4.81964	4.90636	-0.0867221
				I	12596.5	12580.9	15.5954	3.0026	3.0484	-0.0457944
				K	50215.8	50005.4	210.4	4.52747	4.63717	-0.109696

## Sheet: Results.Determ
				Camacho et al. (2024) Harms of hazardous prescribing of NSAIDs
			#NAME?
					Deterministic
					Cohort ID	Name	Absolute					Fully incremental analysis				Pairwise comparison						Raw, unsorted results
							Costs	QALYs	Net health benefit							Compared with:	No HPE					#	Strategy name	Costs	QALYs	LYs	Deaths	GI pain	Ulcer	Serious GI event	Stroke	HF exacerbations	AKI	RRT
									20000	30000		Costs	QALYs	ICER		Costs	QALYs	Incremental NHB		ICER
																		20000	30000
			1		A: No gastroprotection - NSAIDs in people >65
			1		2	No HPE	231.778	5.85349	5.8419	5.84576						-	-	-	-	ref		1	HPE	255.59	5.83673	8.97728	0.232332	2.27761	0.0382221	0.0133089
			1		1	HPE	255.59	5.83673	5.82395	5.82821		23.8123	-0.0167605	dominated		23.8123	-0.0167605	-0.0179511	-0.0175543	dominated		2	No HPE	231.778	5.85349	8.98284	0.231724	1.68988	0.0260667	0.00999534
			2		B: No gastroprotection - NSAIDs in people with ulcer history
			2		2	No HPE	249.904	6.71511	6.70262	6.70678						-	-	-	-	ref		1	HPE	274.291	6.70056	9.73207	0.0609979	2.42844	0.0406189	0.0141973
			2		1	HPE	274.291	6.70056	6.68685	6.69142		24.3873	-0.014551	dominated		24.3873	-0.014551	-0.0157703	-0.0153639	dominated		2	No HPE	249.904	6.71511	9.73364	0.0608076	1.82654	0.0281748	0.0108037
			3		C: NSAIDs - DOAC/warfarin
			3		2	No HPE	1423.45	4.90636	4.83519	4.85892						-	-	-	-	ref		1	HPE	2443.39	4.81964	7.68096	0.492461	0.358526	0.0131824	0.116676	0.139393
			3		1	HPE	2443.39	4.81964	4.69747	4.7382		1019.94	-0.0867221	dominated		1019.94	-0.0867221	-0.137719	-0.12072	dominated		2	No HPE	1423.45	4.90636	7.73626	0.482093	0.210198	0.00923674	0.0501155	0.065228
			4		D: NSAIDs - HF
			4		2	No HPE	12580.9	3.0484	2.41935	2.62904						-	-	-	-	ref		1	HPE	12596.5	3.0026	4.86789	0.824335					9.2593
			4		1	HPE	12596.5	3.0026	2.37278	2.58272		15.5954	-0.0457944	dominated		15.5954	-0.0457944	-0.0465742	-0.0463142	dominated		2	No HPE	12580.9	3.0484	4.93478	0.821618					8.50325
			5		E: NSAIDs - CKD
			5		2	No HPE	50005.4	4.63717	2.1369	2.97032						-	-	-	-	ref		1	HPE	50215.8	4.52747	7.58097	0.500951						0.809124	0.28857
			5		1	HPE	50215.8	4.52747	2.01668	2.85361		210.4	-0.109696	dominated		210.4	-0.109696	-0.120216	-0.116709	dominated		2	No HPE	50005.4	4.63717	7.76806	0.475314						0.602098	0.291361
			6		Expected harm in England: query A
			6		2	No HPE	0	0	0	0						-	-	-	-	ref		1	HPE	2.55919e+06	-1801.31
			6		1	HPE	2.55919e+06	-1801.31	-1929.27	-1886.62		2.55919e+06	-1801.31	dominated		2.55919e+06	-1801.31	-1929.27	-1886.62	dominated		2	No HPE	0	0
			7		Expected harm in England: query B
			7		2	No HPE	0	0	0	0						-	-	-	-	ref		1	HPE	167486	-99.9326
			7		1	HPE	167486	-99.9326	-108.307	-105.515		167486	-99.9326	dominated		167486	-99.9326	-108.307	-105.515	dominated		2	No HPE	0	0
			8		Expected harm in England: query C
			8		2	No HPE	0	0	0	0						-	-	-	-	ref		1	HPE	2.36144e+07	-2007.85
			8		1	HPE	2.36144e+07	-2007.85	-3188.57	-2794.99		2.36144e+07	-2007.85	dominated		2.36144e+07	-2007.85	-3188.57	-2794.99	dominated		2	No HPE	0	0
			9		Expected harm in England: query D
			9		2	No HPE	0	0	0	0						-	-	-	-	ref		1	HPE	139201	-408.751
			9		1	HPE	139201	-408.751	-415.711	-413.391		139201	-408.751	dominated		139201	-408.751	-415.711	-413.391	dominated		2	No HPE	0	0
			10		Expected harm in England: query E
			10		2	No HPE	0	0	0	0						-	-	-	-	ref		1	HPE	3.32417e+06	-1733.12
			10		1	HPE	3.32417e+06	-1733.12	-1899.33	-1843.93		3.32417e+06	-1733.12	dominated		3.32417e+06	-1733.12	-1899.33	-1843.93	dominated		2	No HPE	0	0
			11		Expected harm in England: total
			11		2	No HPE	0	0	0	0						-	-	-	-	ref		1	HPE	2.98044e+07	-6050.97
			11		1	HPE	2.98044e+07	-6050.97	-7541.19	-7044.45		2.98044e+07	-6050.97	dominated		2.98044e+07	-6050.97	-7541.19	-7044.45	dominated		2	No HPE	0	0

## Sheet: Results.Prob
				Camacho et al. (2024) Harms of hazardous prescribing of NSAIDs
					Probabilistic
					Cohort ID	Name	Absolute									Fully incremental analysis						Pairwise comparison										Raw, unsorted results
							Costs	(95%CI)	QALYs	(95%CI)	Net health benefit											Compared with:		No HPE								#	Strategy name	Costs		QALYs		LYs
											20000	(95%CI)	30000	(95%CI)		Costs	(95%CI)	QALYs	(95%CI)	ICER		Costs	(95%CI)	QALYs	(95%CI)	Incremental net health benefit				ICER
																										20000	(95%CI)	30000	(95%CI)
			1		A: No gastroprotection - NSAIDs in people >65
			1		2	No HPE	234.686	(£174 to £316)	5.85175	(5.777 to 5.926)	5.84001	(5.765 to 5.914)	5.84392	(5.769 to 5.918)								-	-	-	-	-	-	-	-	ref		1	HPE	258.285	(£197 to £339)	5.83499	(5.761 to 5.910)
			1		1	HPE	258.285	(£197 to £339)	5.83499	(5.761 to 5.910)	5.82207	(5.748 to 5.897)	5.82638	(5.752 to 5.901)		23.5997	(£7 to £44)	-0.016761	(−0.021 to −0.012)	dominated		23.5997	(£7 to £44)	-0.016761	(−0.021 to −0.012)	-0.017941	(−0.023 to −0.013)	-0.0175476	(−0.022 to −0.013)	dominated		2	No HPE	234.686	(£174 to £316)	5.85175	(5.777 to 5.926)
			2		B: No gastroprotection - NSAIDs in people with ulcer history
			2		2	No HPE	253.048	(£188 to £340)	6.7161	(6.645 to 6.784)	6.70345	(6.632 to 6.773)	6.70767	(6.637 to 6.776)								-	-	-	-	-	-	-	-	ref		1	HPE	277.218	(£211 to £365)	6.70155	(6.633 to 6.768)
			2		1	HPE	277.218	(£211 to £365)	6.70155	(6.633 to 6.768)	6.68769	(6.617 to 6.754)	6.69231	(6.623 to 6.759)		24.1703	(£7 to £45)	-0.0145526	(−0.019 to −0.010)	dominated		24.1703	(£7 to £45)	-0.0145526	(−0.019 to −0.010)	-0.0157611	(−0.021 to −0.011)	-0.0153583	(−0.020 to −0.010)	dominated		2	No HPE	253.048	(£188 to £340)	6.7161	(6.645 to 6.784)
			3		C: NSAIDs - DOAC/warfarin
			3		2	No HPE	1432.36	(£1,002 to £1,960)	4.90551	(4.710 to 5.105)	4.83389	(4.635 to 5.036)	4.85776	(4.662 to 5.056)								-	-	-	-	-	-	-	-	ref		1	HPE	2519.64	(£1,427 to £4,285)	4.81327	(4.605 to 5.020)
			3		1	HPE	2519.64	(£1,427 to £4,285)	4.81327	(4.605 to 5.020)	4.68729	(4.448 to 4.915)	4.72928	(4.511 to 4.949)		1087.28	(£246 to £2,571)	-0.0922391	(−0.175 to −0.037)	dominated		1087.28	(£246 to £2,571)	-0.0922391	(−0.175 to −0.037)	-0.146603	(−0.303 to −0.050)	-0.128482	(−0.262 to −0.045)	dominated		2	No HPE	1432.36	(£1,002 to £1,960)	4.90551	(4.710 to 5.105)
			4		D: NSAIDs - HF
			4		2	No HPE	12584.9	(£8,258 to £17,664)	3.05019	(2.840 to 3.252)	2.42095	(2.094 to 2.708)	2.63069	(2.363 to 2.885)								-	-	-	-	-	-	-	-	ref		1	HPE	12596.9	(£8,264 to £17,706)	3.00346	(2.795 to 3.204)
			4		1	HPE	12596.9	(£8,264 to £17,706)	3.00346	(2.795 to 3.204)	2.37362	(2.048 to 2.667)	2.58356	(2.315 to 2.837)		12.0122	(−£73 to £96)	-0.0467292	(−0.072 to −0.027)	dominated		12.0122	(−£73 to £96)	-0.0467292	(−0.072 to −0.027)	-0.0473299	(−0.069 to −0.030)	-0.0471297	(−0.070 to −0.030)	dominated		2	No HPE	12584.9	(£8,258 to £17,664)	3.05019	(2.840 to 3.252)
			5		E: NSAIDs - CKD
			5		2	No HPE	50056.5	(£48,267 to £51,902)	4.63287	(3.930 to 5.180)	2.13004	(1.390 to 2.679)	2.96432	(2.245 to 3.514)								-	-	-	-	-	-	-	-	ref		1	HPE	50258.7	(£48,440 to £52,251)	4.52411	(3.849 to 5.055)
			5		1	HPE	50258.7	(£48,440 to £52,251)	4.52411	(3.849 to 5.055)	2.01118	(1.313 to 2.546)	2.84882	(2.163 to 3.376)		202.27	(−£149 to £710)	-0.108752	(−0.197 to −0.040)	dominated		202.27	(−£149 to £710)	-0.108752	(−0.197 to −0.040)	-0.118865	(−0.216 to −0.042)	-0.115494	(−0.210 to −0.041)	dominated		2	No HPE	50056.5	(£48,267 to £51,902)	4.63287	(3.930 to 5.180)
			6		Expected harm in England: query A
			6		2	No HPE	0	(£0 to £0)	0	(0.000 to 0.000)	0	(0.000 to 0.000)	0	(0.000 to 0.000)								-	-	-	-	-	-	-	-	ref		1	HPE	2.53597e+06	(£717,761 to £4,664,682)	-1801.31	(-2306.289 to -1314.913)
			6		1	HPE	2.53597e+06	(£717,761 to £4,664,682)	-1801.31	(-2306.289 to -1314.913)	-1928.11	(-2459.522 to -1396.756)	-1885.84	(-2417.061 to -1369.429)		2.53597e+06	(£717,761 to £4,664,682)	-1801.31	(−2306.289 to −1314.913)	dominated		2.53597e+06	(£717,761 to £4,664,682)	-1801.31	(−2306.289 to −1314.913)	-1928.11	(−2459.522 to −1396.756)	-1885.84	(−2417.061 to −1369.429)	dominated		2	No HPE	0	(£0 to £0)	0	(0.000 to 0.000)
			7		Expected harm in England: query B
			7		2	No HPE	0	(£0 to £0)	0	(0.000 to 0.000)	0	(0.000 to 0.000)	0	(0.000 to 0.000)								-	-	-	-	-	-	-	-	ref		1	HPE	165937	(£46,395 to £303,902)	-99.9133	(-134.567 to -67.917)
			7		1	HPE	165937	(£46,395 to £303,902)	-99.9133	(-134.567 to -67.917)	-108.21	(-143.651 to -74.351)	-105.445	(-140.893 to -71.750)		165937	(£46,395 to £303,902)	-99.9133	(−134.567 to −67.917)	dominated		165937	(£46,395 to £303,902)	-99.9133	(−134.567 to −67.917)	-108.21	(−143.651 to −74.351)	-105.445	(−140.893 to −71.750)	dominated		2	No HPE	0	(£0 to £0)	0	(0.000 to 0.000)
			8		Expected harm in England: query C
			8		2	No HPE	0	(£0 to £0)	0	(0.000 to 0.000)	0	(0.000 to 0.000)	0	(0.000 to 0.000)								-	-	-	-	-	-	-	-	ref		1	HPE	2.51924e+07	(£5,712,183 to £59,553,312)	-2137.13	(-4069.808 to -839.163)
			8		1	HPE	2.51924e+07	(£5,712,183 to £59,553,312)	-2137.13	(-4069.808 to -839.163)	-3396.75	(-6916.249 to -1148.319)	-2976.88	(-5990.680 to -1049.606)		2.51924e+07	(£5,712,183 to £59,553,312)	-2137.13	(−4069.808 to −839.163)	dominated		2.51924e+07	(£5,712,183 to £59,553,312)	-2137.13	(−4069.808 to −839.163)	-3396.75	(−6916.249 to −1148.319)	-2976.88	(−5990.680 to −1049.606)	dominated		2	No HPE	0	(£0 to £0)	0	(0.000 to 0.000)
			9		Expected harm in England: query D
			9		2	No HPE	0	(£0 to £0)	0	(0.000 to 0.000)	0	(0.000 to 0.000)	0	(0.000 to 0.000)								-	-	-	-	-	-	-	-	ref		1	HPE	107167	(−£657,488 to £869,546)	-417.198	(-637.129 to -247.964)
			9		1	HPE	107167	(−£657,488 to £869,546)	-417.198	(-637.129 to -247.964)	-422.556	(-624.682 to -267.653)	-420.77	(-631.670 to -262.391)		107167	(−£657,488 to £869,546)	-417.198	(−637.129 to −247.964)	dominated		107167	(−£657,488 to £869,546)	-417.198	(−637.129 to −247.964)	-422.556	(−624.682 to −267.653)	-420.77	(−631.670 to −262.391)	dominated		2	No HPE	0	(£0 to £0)	0	(0.000 to 0.000)
			10		Expected harm in England: query E
			10		2	No HPE	0	(£0 to £0)	0	(0.000 to 0.000)	0	(0.000 to 0.000)	0	(0.000 to 0.000)								-	-	-	-	-	-	-	-	ref		1	HPE	3.19603e+06	(−£2,367,560 to £11,300,980)	-1719.01	(-3041.784 to -626.271)
			10		1	HPE	3.19603e+06	(−£2,367,560 to £11,300,980)	-1719.01	(-3041.784 to -626.271)	-1878.81	(-3410.721 to -664.963)	-1825.54	(-3264.582 to -652.461)		3.19603e+06	(−£2,367,560 to £11,300,980)	-1719.01	(−3041.784 to −626.271)	dominated		3.19603e+06	(−£2,367,560 to £11,300,980)	-1719.01	(−3041.784 to −626.271)	-1878.81	(−3410.721 to −664.963)	-1825.54	(−3264.582 to −652.461)	dominated		2	No HPE	0	(£0 to £0)	0	(0.000 to 0.000)
			11		Expected harm in England: total
			11		2	No HPE	0	(£0 to £0)	0	(0.000 to 0.000)	0	(0.000 to 0.000)	0	(0.000 to 0.000)								-	-	-	-	-	-	-	-	ref		1	HPE	3.11975e+07	(£10,200,387 to £68,554,942)	-6174.56	(-8501.587 to -4299.196)
			11		1	HPE	3.11975e+07	(£10,200,387 to £68,554,942)	-6174.56	(-8501.587 to -4299.196)	-7734.43	(-11597.781 to -5015.457)	-7214.48	(-10590.687 to -4722.167)		3.11975e+07	(£10,200,387 to £68,554,942)	-6174.56	(−8501.587 to −4299.196)	dominated		3.11975e+07	(£10,200,387 to £68,554,942)	-6174.56	(−8501.587 to −4299.196)	-7734.43	(−11597.781 to −5015.457)	-7214.48	(−10590.687 to −4722.167)	dominated		2	No HPE	0	(£0 to £0)	0	(0.000 to 0.000)

## Sheet: SensitivityAnalysis >>>
				Camacho et al. (2024) Harms of hazardous prescribing of NSAIDs
					The following worksheets contain sensitivity analyses
					* 'PSA.Data' contains relevant outputs from each iteration of a probabilistic (Monte-Carlo) simulation
					* 'PSA.Outputs' gives relevant probabilistic outputs -- in this case, the key output is a scatter-plot
					showing incremental differences between people who are and are not exposed to individual hazardous
					prescribing events (or the sum across all). Users can select the comparison of interest in the
					dropdown box in the top-left of the screen
					* 'OSA' contains the results of deterministic one-way sensitivity analysis, with all parameters varied
					from a lower to an upper bound
					* 'Thresholds' gives the results of deterministic sensitivity analyses in which selected parameters
					are varied across a full range of values of interest

[truncated: 22 more sheets: PSA.Data, PSA.Outputs, Models >>>, AB.TPMs, A.Markov, A.QALYs, A.Costs, B.Markov, B.QALYs, B.Costs, C.TPMs, C.Markov, C.QALYs, C.Costs, D.TPMs, D.Markov, D.QALYs, D.Costs, E.TPMs, E.Markov …]
